# Supplementary material for: Poly[(μ2-4,4′-bipyridine-κ2 N:N′)bis­(μ4-cyclo­hexane-1,3-dicarboxyl­ato-κ4 O:O′:O′′:O′′′)dizinc(II)]
Source: Acta Crystallogr Sect E Struct Rep Online. 2009 Sep 9;65(Pt 10):m1179. doi: 10.1107/S1600536809035168 (PMC2970416; doi:10.1107/S1600536809035168)
Supplement: Supplementary file 2 [file e-65-m1179-Isup2.hkl]

#
# h,k,l, Fc-squared, Fo-squared, sigma(Fo-squared) and status flag
#
data_I
_shelx_title '  C2/c'
_shelx_refln_list_code          4
_shelx_F_calc_maximum      606.45
_exptl_crystal_F_000      1288.00
_reflns_d_resolution_high  0.8412
 
loop_
 _symmetry_equiv_pos_as_xyz
 'x, y, z'
 '-x, y, -z+1/2'
 'x+1/2, y+1/2, z'
 '-x+1/2, y+1/2, -z+1/2'
 '-x, -y, -z'
 'x, -y, z-1/2'
 '-x+1/2, -y+1/2, -z'
 'x+1/2, -y+1/2, z-1/2'
 
_cell_length_a    22.2508
_cell_length_b    13.4356
_cell_length_c     8.5518
_cell_angle_alpha  90.000
_cell_angle_beta  104.446
_cell_angle_gamma  90.000
 
_shelx_F_squared_multiplier     1.000
 
loop_
 _refln_index_h
 _refln_index_k
 _refln_index_l
 _refln_F_squared_calc
 _refln_F_squared_meas
 _refln_F_squared_sigma
 _refln_observed_status
   4   0   0     3576.15     4762.33    261.58 o
   6   0   0     7603.16     8175.93    730.28 o
   8   0   0    53800.31    68665.58   3494.18 o
  10   0   0    20462.57    26372.00   1404.38 o
  12   0   0     4760.79     6178.83    393.95 o
  14   0   0     8761.17    10191.60    674.09 o
  16   0   0    12976.26    12515.16    894.29 o
  18   0   0    32354.13    37611.00   3129.94 o
  20   0   0     3205.62     3687.40    875.74 o
  22   0   0     7676.82     6445.07   1138.16 o
  24   0   0      561.82     1942.29    855.87 o
   1   1   0     2951.90     2349.80    230.18 o
   3   1   0    10397.33    12427.99    561.65 o
   5   1   0       13.49      -66.51    108.80 o
   7   1   0     1730.24     2164.05    248.53 o
   9   1   0     4184.15     5741.78    450.58 o
  11   1   0     6361.12     7971.90    364.59 o
  13   1   0     1524.46     1703.04    191.57 o
  15   1   0     4111.61     4033.64    273.21 o
  17   1   0      856.18      342.49    420.49 o
  19   1   0     3497.23     2925.04    591.20 o
  21   1   0        5.16      301.85    595.51 o
  23   1   0      835.33     1419.38    556.95 o
  25   1   0     1021.97      715.97    571.87 o
   0   2   0    26966.08    29592.42   1244.02 o
   2   2   0    50555.03    58271.51   1862.71 o
   4   2   0     1620.71     1627.80    155.05 o
   6   2   0    15116.04    17198.58    776.82 o
   8   2   0    31442.03    35789.21   1198.35 o
  10   2   0     6001.34     6001.74    332.80 o
  12   2   0      124.76      -77.86    160.55 o
  14   2   0        1.50       82.81    229.84 o
  16   2   0     3878.14     4755.07    371.58 o
  18   2   0     4665.07     5109.03    666.76 o
  20   2   0     9423.90     8855.47    874.63 o
  22   2   0     1091.02     1891.31    563.07 o
  24   2   0      201.52      474.51    534.61 o
   1   3   0     1223.80     1439.46    132.78 o
   3   3   0    14219.66    15275.33    727.07 o
   5   3   0    20202.08    20992.52    723.18 o
   7   3   0     6914.19     7542.64    375.30 o
   9   3   0     1529.37     1911.92    254.91 o
  11   3   0     3941.78     3583.01    313.96 o
  13   3   0    18431.64    19983.06    967.06 o
  15   3   0    12110.15    11835.72    681.88 o
  17   3   0     1265.20      962.88    355.53 o
  19   3   0      116.80       65.88    408.41 o
  21   3   0     3050.26     3062.20    607.51 o
  23   3   0     5574.42     5899.38    778.34 o
  25   3   0     1108.13      966.00    576.94 o
   0   4   0     9019.69     9340.51    646.76 o
   2   4   0     3774.96     4182.31    195.33 o
   4   4   0     1634.42     1929.81    144.84 o
   6   4   0      601.11      752.90    150.53 o
   8   4   0     2612.58     3077.16    396.81 o
  10   4   0     1649.12     1894.43    224.76 o
  12   4   0      278.69      182.56    201.64 o
  14   4   0      682.53      630.29    360.36 o
  16   4   0      110.30     -510.30    340.20 o
  18   4   0      370.59      125.89    410.14 o
  20   4   0     1527.49      736.12    471.57 o
  22   4   0        2.01     -306.64    447.22 o
  24   4   0       43.12      273.92    498.83 o
   1   5   0     6426.80     6271.98    346.96 o
   3   5   0    19878.62    19265.70    729.19 o
   5   5   0    43734.84    45188.94   2381.73 o
   7   5   0    24569.80    27021.01   1103.48 o
   9   5   0     1036.57      753.75    173.07 o
  11   5   0     6996.21     7325.61    370.55 o
  13   5   0    14873.96    13663.46    895.29 o
  15   5   0    31313.38    32234.06   1519.10 o
  17   5   0     6061.46     5097.63    639.84 o
  19   5   0     1429.02     1215.14    476.07 o
  21   5   0     1920.34     2455.85    565.31 o
  23   5   0     7644.14     6261.61    813.49 o
   0   6   0    10933.90    11232.02    757.60 o
   2   6   0     1830.51     2069.82    232.60 o
   4   6   0     6779.86     7730.18    311.81 o
   6   6   0     2004.15     2273.16    202.47 o
   8   6   0     3531.64     3881.55    278.98 o
  10   6   0     2934.64     3330.63    258.11 o
  12   6   0       16.88       45.09    196.58 o
  14   6   0        6.05     -133.20    222.99 o
  16   6   0      616.23       94.39    276.04 o
  18   6   0       23.75      118.70    404.20 o
  20   6   0      278.96      366.95    642.37 o
  22   6   0        9.42     -212.19    527.84 o
   1   7   0      164.73      -99.55    179.59 o
   3   7   0    19206.59    18944.98    810.49 o
   5   7   0    13135.55    13243.42    618.85 o
   7   7   0     3098.91     2947.42    315.01 o
   9   7   0     1521.02     1714.51    179.44 o
  11   7   0     5182.23     5962.43    322.54 o
  13   7   0     2417.84     2510.86    273.72 o
  15   7   0      734.21      815.78    241.82 o
  17   7   0       10.10     -193.27    272.48 o
  19   7   0      334.58     -120.74    336.54 o
  21   7   0     2153.87     1959.46    458.96 o
  23   7   0     2482.13     1847.00    622.08 o
   0   8   0    11759.43     9579.80    721.27 o
   2   8   0    23108.27    22704.56    962.61 o
   4   8   0     4536.46     4684.28    350.31 o
   6   8   0      280.74      123.18    146.21 o
   8   8   0     8252.78     8698.95    901.72 o
  10   8   0     4276.57     4762.46    261.58 o
  12   8   0      187.85      140.81    174.98 o
  14   8   0       13.92      161.41    204.39 o
  16   8   0     2526.21     2734.48    386.68 o
  18   8   0     5745.45     6431.35    698.89 o
  20   8   0     9284.87     7949.75    878.07 o
  22   8   0     1037.49     1554.36    778.83 o
   1   9   0        1.46      -85.44    215.48 o
   3   9   0     1001.06      854.96    255.61 o
   5   9   0     1274.02     1328.21    317.20 o
   7   9   0     1664.89     1561.15    274.33 o
   9   9   0      179.84      352.01    216.94 o
  11   9   0       62.79      245.54    234.68 o
  13   9   0      226.24      198.27    299.31 o
  15   9   0       17.96      136.98    247.84 o
  17   9   0       69.10     -460.09    426.28 o
  19   9   0      103.85      523.61    363.37 o
  21   9   0      100.52     -234.98    430.62 o
   0  10   0    37715.31    31989.72   1870.86 o
   2  10   0    13896.81    13342.38    685.64 o
   4  10   0      376.31      266.34    250.60 o
   6  10   0      395.37       68.01    296.98 o
   8  10   0    11802.04    12931.40   1223.64 o
  10  10   0    10392.96    11714.96    633.59 o
  12  10   0      163.50      198.59    247.08 o
  14  10   0      338.01      375.42    267.46 o
  16  10   0     2383.44     3027.64    427.27 o
  18  10   0     7162.53     6883.10    580.04 o
   1  11   0      474.79     -338.77    255.88 o
   3  11   0      409.63      439.43    277.77 o
   5  11   0     2508.76     2535.77    415.69 o
   7  11   0     3417.85     3584.04    473.91 o
   9  11   0       32.56      257.05    293.36 o
  11  11   0      489.63      458.45    305.65 o
  13  11   0      367.62      541.56    286.06 o
  15  11   0     1912.53     2319.39    421.90 o
  17  11   0       52.27      200.95    360.50 o
   0  12   0     8252.42     8111.77    907.04 o
   2  12   0     1362.28     1039.47    326.16 o
   4  12   0        4.85     -405.09    273.56 o
   6  12   0     2390.38     2423.56    440.04 o
   8  12   0      646.07      674.10    377.31 o
  10  12   0     1483.64      856.85    336.37 o
  12  12   0     1736.26      818.26    594.67 o
  14  12   0       32.50      446.98    344.66 o
  16  12   0      669.48      913.67    463.45 o
   1  13   0     2021.30     1456.97    358.70 o
   3  13   0     7829.98     8184.19    579.46 o
   5  13   0     9844.96    10054.81    772.47 o
   7  13   0     1319.77     1559.28    553.26 o
   9  13   0      142.37      110.49    340.94 o
  11  13   0     1499.18     1427.80    485.70 o
  13  13   0     9269.91    10212.88    679.75 o
   0  14   0      297.47      809.14    501.55 o
   2  14   0     2219.40     2515.18    416.44 o
   4  14   0      185.74      100.36    336.37 o
   6  14   0      225.45      112.59    422.52 o
   8  14   0      260.92       40.39    450.76 o
  10  14   0      250.90      210.33    360.27 o
  12  14   0      235.24     -336.85    526.55 o
   1  15   0      345.70     1004.64    381.39 o
   3  15   0     6278.74     6008.22    564.67 o
   5  15   0    10488.14    10171.89    809.56 o
   7  15   0     1973.06     1908.61    506.36 o
 -25   1   1       27.33      372.45    934.41 o
 -23   1   1     1879.17     2927.43    682.86 o
 -21   1   1     5582.04     5915.19   1282.68 o
 -19   1   1    11767.16    12234.31   1012.48 o
 -17   1   1     4835.29     5033.52    300.56 o
 -15   1   1     1206.08     1491.41    214.22 o
 -13   1   1    15912.28    16022.83    622.02 o
 -11   1   1     4250.79     4032.88    233.53 o
  -9   1   1     9604.83     8875.28    348.76 o
  -7   1   1     6889.60     6943.87    333.63 o
  -5   1   1      916.77      893.52    125.68 o
  -3   1   1    32198.72    33528.10   1093.76 o
  -1   1   1    53836.08    59837.16   1512.80 o
   1   1   1    44571.11    47645.25   3302.39 o
   3   1   1    12625.77    15310.19    713.04 o
   5   1   1    14770.56    19197.80   2374.54 o
   7   1   1    14726.15    19017.31   1568.16 o
   9   1   1    26207.48    39355.55   2121.20 o
  11   1   1     3962.47     5673.16    635.94 o
  13   1   1     4788.25     5852.19    525.80 o
  15   1   1    19392.78    21862.31   1404.82 o
  17   1   1     8430.20     8926.63    851.24 o
  19   1   1     4539.73     4094.00    668.37 o
  21   1   1     3054.62     3675.98   1585.40 o
  23   1   1      128.14       45.52    498.57 o
 -24   2   1     1585.14     1472.60    649.02 o
 -22   2   1     2511.21     2984.34    649.90 o
 -20   2   1     1476.46     1765.69    889.98 o
 -18   2   1     6338.10     6457.48    397.31 o
 -16   2   1     7247.34     7827.05    413.23 o
 -14   2   1     4972.65     5383.54    476.60 o
 -12   2   1      124.50     -223.35    148.90 o
 -10   2   1      168.83      112.14    137.29 o
  -8   2   1     5490.80     5292.69    247.29 o
  -6   2   1       59.38      173.80    123.35 o
  -4   2   1    36431.95    37311.06   1229.64 o
  -2   2   1     6792.13     6468.54    248.30 o
   0   2   1    59636.21    62977.72   1708.22 o
   2   2   1     3796.65     4635.90    370.16 o
   4   2   1    20598.20    21793.32    856.24 o
   6   2   1    13872.69    13944.99   1506.49 o
   8   2   1     3028.96     3996.34   1104.23 o
  10   2   1     8371.06     8547.60    664.83 o
  12   2   1     6692.94     7784.09    713.04 o
  14   2   1     5861.22     5536.21    680.80 o
  16   2   1     1155.68      681.09    426.63 o
  18   2   1     3687.44     3522.27    619.75 o
  20   2   1     2033.71     2332.95    596.50 o
  22   2   1     5625.21     4734.28    754.56 o
  24   2   1     1062.07     1224.32    946.97 o
 -25   3   1     1405.87     1171.99    746.96 o
 -23   3   1       23.94      503.33    627.00 o
 -21   3   1     1079.61      885.03   1235.63 o
 -19   3   1     1672.23     1946.30    411.26 o
 -17   3   1      432.67      499.68    218.95 o
 -15   3   1      519.30      632.60    227.02 o
 -13   3   1      841.64      606.73    194.55 o
 -11   3   1    22692.04    22678.74    817.25 o
  -9   3   1     7109.92     7159.04    338.50 o
  -7   3   1     3703.36     4236.35    286.89 o
  -5   3   1     4937.35     5225.14    217.21 o
  -3   3   1      808.79      792.79    134.43 o
  -1   3   1      659.07      599.63    110.12 o
   1   3   1     7783.41     7965.62    367.46 o
   3   3   1     6265.48     6280.75    314.82 o
   5   3   1     7138.81     7303.66    369.66 o
   7   3   1    57330.88    61844.62   2610.05 o
   9   3   1     3690.55     3161.30    364.90 o
  11   3   1     4235.26     4932.44    339.88 o
  13   3   1       40.91      351.54    420.44 o
  15   3   1     2513.91     3367.17    967.02 o
  17   3   1     2129.98     1655.44    504.60 o
  19   3   1      583.89      899.56    483.50 o
  21   3   1       28.45      832.57    520.23 o
  23   3   1     1553.19      611.24    535.10 o
 -24   4   1     4959.44     5255.73    814.98 o
 -22   4   1     1563.96     1302.30    554.13 o
 -20   4   1     2530.98     3150.54    595.11 o
 -18   4   1    19398.62    20178.62   1095.65 o
 -16   4   1    21465.52    21464.23   1182.98 o
 -14   4   1    11824.09    11861.49    583.78 o
 -12   4   1    10105.93    10460.22    518.12 o
 -10   4   1     4611.77     5349.96    336.94 o
  -8   4   1     9821.00     9214.77    615.19 o
  -6   4   1     2989.82     2606.11    170.95 o
  -4   4   1     7933.13     6995.02    314.41 o
  -2   4   1      912.04      800.32    165.28 o
   0   4   1    24602.35    23450.97    903.15 o
   2   4   1    44020.59    40010.03   1321.17 o
   4   4   1    55099.83    52195.20   1925.14 o
   6   4   1    43094.28    44181.47   1649.79 o
   8   4   1     2022.40     2317.67    306.38 o
  10   4   1    10570.37    10155.95    494.89 o
  12   4   1    14367.61    14963.02    752.79 o
  14   4   1    11645.11     9679.70    818.66 o
  16   4   1     1595.40     1527.73    464.31 o
  18   4   1     2530.39     2779.86    564.40 o
  20   4   1     8286.54     7948.56   1364.78 o
  22   4   1     6858.24     6062.15    791.84 o
  24   4   1     2957.10     2810.78    663.55 o
 -23   5   1        1.86     -707.71    471.80 o
 -21   5   1      523.69     -361.56    517.35 o
 -19   5   1      308.15      -65.43    414.49 o
 -17   5   1       46.95       -9.68    252.53 o
 -15   5   1      211.93      -22.66    215.34 o
 -13   5   1       25.00      -73.17    187.47 o
 -11   5   1     2936.96     2723.27    243.00 o
  -9   5   1     2278.24     2392.15    189.87 o
  -7   5   1     2249.31     2565.55    184.13 o
  -5   5   1      423.44      610.61    172.58 o
  -3   5   1     3310.00     3599.25    368.22 o
  -1   5   1     2007.19     2161.15    336.90 o
   1   5   1     6889.78     6769.48    308.98 o
   3   5   1     9285.04     9210.69    386.08 o
   5   5   1     6533.82     7145.57    332.65 o
   7   5   1     1572.20     1598.06    194.83 o
   9   5   1      883.78     1053.56    181.16 o
  11   5   1      381.15      551.61    203.96 o
  13   5   1       39.31      114.30    229.21 o
  15   5   1      346.26      303.91    372.16 o
  17   5   1     1179.99     1178.06    553.15 o
  19   5   1      426.41     -190.50    425.06 o
  21   5   1        0.92      101.14    459.43 o
  23   5   1       20.61      550.47    502.77 o
 -24   6   1     3777.59     3979.98    611.25 o
 -22   6   1     1454.72     1424.88    454.06 o
 -20   6   1     1974.26     1496.48    425.41 o
 -18   6   1     5212.18     5447.08    542.67 o
 -16   6   1     8570.76     9642.56    605.41 o
 -14   6   1     9625.33     9937.23    488.80 o
 -12   6   1     4238.04     4794.08    317.06 o
 -10   6   1      135.33       26.40    150.86 o
  -8   6   1     5788.43     5745.93    370.88 o
  -6   6   1    14836.05    15065.59    651.53 o
  -4   6   1     8840.41     8469.19    435.86 o
  -2   6   1      329.97      424.24    183.42 o
   0   6   1    16371.76    15324.64    577.41 o
   2   6   1    68852.11    65079.64   1948.33 o
   4   6   1    29087.68    27599.57    957.82 o
   6   6   1     6149.59     5659.71    305.74 o
   8   6   1      702.89      488.60    164.29 o
  10   6   1    14615.50    14388.29    540.41 o
  12   6   1     5591.08     6079.03    514.86 o
  14   6   1       86.94     -346.99    386.18 o
  16   6   1      253.00     -514.89    343.26 o
  18   6   1      966.23     1282.65    624.75 o
  20   6   1     5609.45     4738.55    677.11 o
  22   6   1     2756.10     2702.21    622.69 o
 -23   7   1      596.00      -83.99   1068.99 o
 -21   7   1     1534.23     2086.97    571.96 o
 -19   7   1     5395.22     6197.58    514.30 o
 -17   7   1     1210.44     1162.57    271.20 o
 -15   7   1     1107.03      934.62    298.15 o
 -13   7   1     3368.71     3858.15    282.11 o
 -11   7   1     7232.49     8167.25    443.21 o
  -9   7   1    12498.71    13417.24    539.90 o
  -7   7   1      740.55      751.12    210.79 o
  -5   7   1      940.56      705.03    199.17 o
  -3   7   1    13005.69    13111.49    710.86 o
  -1   7   1    13539.78    12831.99    604.34 o
   1   7   1     2968.29     2699.72    208.41 o
   3   7   1      521.14      533.91    133.12 o
   5   7   1    10147.33     9603.45    481.96 o
   7   7   1    15673.53    16345.52    643.65 o
   9   7   1     5384.22     5868.21    370.60 o
  11   7   1     1863.22     2045.75    209.23 o
  13   7   1      431.05       60.53    189.32 o
  15   7   1     9464.36     9683.04    524.24 o
  17   7   1     3177.64     2822.34    378.54 o
  19   7   1      431.55      -39.67    359.71 o
  21   7   1      260.43      -72.21    377.04 o
 -22   8   1      493.52      324.32    525.89 o
 -20   8   1      138.67      349.49    439.21 o
 -18   8   1     1406.16     1548.39    368.91 o
 -16   8   1     1055.62     1363.11    282.67 o
 -14   8   1      789.66      715.45    253.03 o
 -12   8   1     5418.07     6305.18    647.80 o
 -10   8   1       33.62      242.13    191.42 o
  -8   8   1      538.69      480.14    225.40 o
  -6   8   1     2925.36     2799.85    294.22 o
  -4   8   1     3659.29     2971.96    345.68 o
  -2   8   1      778.30      609.45    217.56 o
   0   8   1     2770.94     2308.21    278.90 o
   2   8   1    18208.84    17776.57    611.23 o
   4   8   1    17450.75    16075.65    618.07 o
   6   8   1     4345.30     4261.80    302.09 o
   8   8   1     6154.37     7153.20    380.68 o
  10   8   1     1687.69     1531.51    242.05 o
  12   8   1      525.46      404.04    185.35 o
  14   8   1       26.28      144.37    212.55 o
  16   8   1      287.37      209.90    256.76 o
  18   8   1     1325.62     1648.00    542.53 o
  20   8   1     1969.28     1708.19    563.69 o
 -21   9   1     8414.42     8544.53    746.84 o
 -19   9   1     5547.00     5947.74    530.90 o
 -17   9   1     2804.62     2785.67    548.80 o
 -15   9   1      366.14      827.26    270.46 o
 -13   9   1     3821.93     4164.45    351.62 o
 -11   9   1    24829.33    27165.01   1451.13 o
  -9   9   1     3613.66     3504.34    346.55 o
  -7   9   1       98.23       37.65    232.20 o
  -5   9   1    10811.52    10461.67    653.98 o
  -3   9   1    19211.63    17676.53    805.93 o
  -1   9   1    17292.58    15987.62    752.65 o
   1   9   1    18868.70    15825.56    750.98 o
   3   9   1     2071.20     2270.59    190.40 o
   5   9   1     4123.73     3770.16    289.78 o
   7   9   1    29674.96    29286.38   1051.20 o
   9   9   1     2269.07     2025.36    306.09 o
  11   9   1     1021.90      899.56    252.28 o
  13   9   1     2265.04     2351.45    300.82 o
  15   9   1     9816.14    10290.71    650.26 o
  17   9   1    11078.92    11429.79    714.20 o
  19   9   1     6002.81     6476.31    750.78 o
 -20  10   1        0.80      229.30    369.03 o
 -18  10   1       56.10      219.67    341.73 o
 -16  10   1      323.22      476.50    333.66 o
 -14  10   1     1253.80     1708.83    334.09 o
 -12  10   1     1534.01     2290.65    554.85 o
 -10  10   1     1995.16     1492.11    355.45 o
  -8  10   1      674.60      681.41    305.02 o
  -6  10   1       51.28      -34.33    295.19 o
  -4  10   1     1104.17      934.98    270.54 o
  -2  10   1       77.69       46.51    244.88 o
   0  10   1     4080.49     3949.64    553.17 o
   2  10   1     2219.01     1945.08    307.76 o
   4  10   1      177.60      126.74    295.37 o
   6  10   1     2346.07     2474.57    311.26 o
   8  10   1      869.78     1420.01    295.94 o
  10  10   1     2412.68     3230.48    479.53 o
  12  10   1       33.69      253.03    260.18 o
  14  10   1     1295.39     1625.86    361.50 o
  16  10   1     1322.05      964.31    366.90 o
  18  10   1       19.28     -262.22    597.38 o
 -19  11   1     4489.40     4823.66    633.06 o
 -17  11   1      995.99     1620.99    456.12 o
 -15  11   1     3798.91     4480.66    458.57 o
 -13  11   1    17261.28    19409.52    930.48 o
 -11  11   1      618.92      564.99    301.91 o
  -9  11   1     2564.15     2238.15    348.64 o
  -7  11   1      775.39      394.08    291.19 o
  -5  11   1     1261.06      873.89    290.00 o
  -3  11   1      586.93      979.43    322.12 o
  -1  11   1      531.09      462.10    283.29 o
   1  11   1     3985.52     3862.25    391.45 o
   3  11   1      128.99       89.97    359.62 o
   5  11   1     3755.42     3860.30    458.87 o
   7  11   1     1782.25     2141.98    407.84 o
   9  11   1    19675.74    19262.84   1358.35 o
  11  11   1     4631.18     4906.59    417.71 o
  13  11   1      984.64     1412.25    315.12 o
  15  11   1     6018.23     6785.79    568.18 o
  17  11   1     3664.54     4540.31    844.24 o
 -16  12   1     1051.92     1629.77    399.65 o
 -14  12   1     3663.11     4129.63    763.08 o
 -12  12   1     3447.21     4133.13    535.37 o
 -10  12   1      142.42      -92.84    335.83 o
  -8  12   1     3850.53     3529.56    409.41 o
  -6  12   1     5129.18     5706.56    558.50 o
  -4  12   1     9959.39     9393.17    882.49 o
  -2  12   1      907.32      712.27    314.33 o
   0  12   1     7387.76     6699.22    628.38 o
   2  12   1     6684.48     6842.92    510.63 o
   4  12   1     3938.11     4748.11    513.04 o
   6  12   1     1749.95     1578.43    419.56 o
   8  12   1        6.40      -66.22    355.45 o
  10  12   1     3757.04     3660.05    531.46 o
  12  12   1     1976.51     2316.74    407.73 o
  14  12   1     1628.16     2556.07    548.80 o
  16  12   1      539.64      195.10    905.22 o
 -15  13   1        2.68       92.05    466.44 o
 -13  13   1     1230.09     1390.57    398.17 o
 -11  13   1     1894.66     2574.06    922.31 o
  -9  13   1      228.56      778.56    345.43 o
  -7  13   1      246.50      264.12    332.11 o
  -5  13   1        4.82       22.31    303.01 o
  -3  13   1     1564.74     1792.70    371.17 o
  -1  13   1     2994.45     2924.77    409.68 o
   1  13   1      781.26      776.26    343.63 o
   3  13   1       35.69      248.34    314.12 o
   5  13   1      801.50      285.41    387.60 o
   7  13   1     2986.16     3033.46    499.20 o
   9  13   1     1753.38     1882.12    478.50 o
  11  13   1        1.98     -495.64    330.43 o
  13  13   1      854.18      480.03    474.85 o
 -12  14   1     2132.74     2228.35    439.94 o
 -10  14   1        5.65     -261.29    359.88 o
  -8  14   1     1870.49     1836.50    495.43 o
  -6  14   1     4756.46     5544.00    999.14 o
  -4  14   1     6454.82     6372.23    542.10 o
  -2  14   1      510.85      753.10    364.15 o
   0  14   1     3832.96     4408.09    472.25 o
   2  14   1     6902.73     7577.96    588.47 o
   4  14   1     7427.39     7538.06    684.42 o
   6  14   1     2831.78     2666.27    508.28 o
   8  14   1       19.60     -142.68    409.45 o
  10  14   1     1932.12     2030.08    513.43 o
  -9  15   1       26.29     -401.89    438.29 o
  -7  15   1      101.22      163.26    483.96 o
  -5  15   1      136.21      133.83    431.76 o
  -3  15   1       95.34     -307.84    403.73 o
  -1  15   1       13.35        6.75    627.73 o
   1  15   1      959.50      307.00    363.35 o
   3  15   1      141.39      176.44    436.57 o
   5  15   1        4.06     -331.87    505.72 o
   7  15   1       36.92     -544.78    425.88 o
 -26   0   2      295.61     -379.39    848.00 o
 -24   0   2       35.22      -44.24    774.89 o
 -22   0   2    12852.81    11677.01   1547.16 o
 -20   0   2     8209.16     8132.36    617.14 o
 -18   0   2      674.61      187.08    303.05 o
 -16   0   2      506.33      694.64    288.43 o
 -14   0   2    19090.53    19610.20   1216.89 o
 -12   0   2    45983.65    44094.67   2314.01 o
 -10   0   2    17190.16    17313.89   1114.08 o
  -8   0   2     1120.58     1644.86    314.45 o
  -6   0   2       94.56       14.09    180.65 o
  -4   0   2   367779.06   371139.16  13284.33 o
  -2   0   2    40241.09    40918.73   1733.90 o
   0   0   2     5937.74     5719.50    404.49 o
   2   0   2     2373.87     2765.66    307.54 o
   4   0   2    24734.05    27059.55   1033.42 o
   6   0   2    63118.80    68546.74   4995.38 o
   8   0   2    16612.63    16410.34   1452.32 o
  10   0   2      454.09       89.22    394.01 o
  12   0   2     6616.99     8025.97    983.33 o
  14   0   2    24321.64    25699.69   2202.47 o
  16   0   2     1381.42      723.16    587.45 o
  18   0   2     9638.28    10973.72   1369.47 o
  20   0   2      548.71      459.61    693.17 o
  22   0   2     2262.74     3555.06   1007.70 o
 -25   1   2      372.80     1026.23   1087.17 o
 -23   1   2     3112.97     4081.93    764.54 o
 -21   1   2       97.03     -157.96    498.93 o
 -19   1   2     1293.37      777.85    234.56 o
 -17   1   2     2492.94     2304.12    256.42 o
 -15   1   2      979.21     1085.73    206.59 o
 -13   1   2     4970.51     5416.73    300.43 o
 -11   1   2       50.59     -149.59    150.18 o
  -9   1   2      360.98      540.80    138.89 o
  -7   1   2      145.07      188.16    130.53 o
  -5   1   2     1704.80     1700.65    150.27 o
  -3   1   2     9018.63     8760.09    330.90 o
  -1   1   2    24676.80    24848.01    838.64 o
   1   1   2     1048.00     1197.96    142.77 o
   3   1   2      279.90      225.34     97.95 o
   5   1   2     3297.06     3811.95    304.29 o
   7   1   2     6377.07     6379.84    537.25 o
   9   1   2     1062.39     1201.40    329.04 o
  11   1   2     8101.74     7535.80    774.33 o
  13   1   2     2858.05     3182.00    477.98 o
  15   1   2     5241.15     7011.85    963.65 o
  17   1   2       10.77     -419.67    361.07 o
  19   1   2      869.39      586.31    621.94 o
  21   1   2     1336.59      997.32    547.58 o
  23   1   2      291.11      725.77    561.77 o
 -26   2   2        8.81      964.65    656.07 o
 -24   2   2     1467.47     1422.21    898.42 o
 -22   2   2     1297.93     1842.44    628.10 o
 -20   2   2     3637.62     4035.57    383.35 o
 -18   2   2      490.57       71.48    212.28 o
 -16   2   2     4822.04     4747.21    313.98 o
 -14   2   2    10160.43    10099.79    433.22 o
 -12   2   2    27209.69    27328.30    824.16 o
 -10   2   2    12960.53    13516.75    429.00 o
  -8   2   2        0.72       53.77    142.66 o
  -6   2   2      104.33      215.61    139.83 o
  -4   2   2     5335.68     6293.59    292.28 o
  -2   2   2    10207.91     9903.00    327.41 o
   0   2   2       20.68       13.93    114.47 o
   2   2   2     8788.87     8886.62    472.76 o
   4   2   2    28738.38    28745.11   1095.69 o
   6   2   2    35409.45    37930.51   1425.88 o
   8   2   2    15514.50    15502.20    750.73 o
  10   2   2     4800.70     5193.81    760.84 o
  12   2   2      338.58      414.73    343.65 o
  14   2   2     2342.07     2755.14    484.00 o
  16   2   2     6585.70     6310.44    676.09 o
  18   2   2       31.72     -422.18    393.04 o
  20   2   2     1159.43     1252.61    569.64 o
  22   2   2     2654.98     2444.24    649.73 o
 -25   3   2     5477.56     5761.22    883.07 o
 -23   3   2      878.77      790.96    584.62 o
 -21   3   2       66.00       31.26    481.50 o
 -19   3   2     6360.76     6038.33    415.93 o
 -17   3   2    19353.34    19160.36    783.38 o
 -15   3   2     9954.55    10179.55    450.83 o
 -13   3   2      839.13      730.75    171.58 o
 -11   3   2    11719.31    11936.09    425.26 o
  -9   3   2    14279.62    13420.71    532.38 o
  -7   3   2     5905.83     5516.59    289.98 o
  -5   3   2     1649.79     1559.09    151.27 o
  -3   3   2      182.76      195.20    105.69 o
  -1   3   2     6195.93     5704.31    225.71 o
   1   3   2     6083.09     6083.81    281.93 o
   3   3   2    18450.29    17146.70    619.89 o
   5   3   2    18276.96    18184.49    877.11 o
   7   3   2       22.70     -108.98    200.56 o
   9   3   2    13860.47    12947.99    722.12 o
  11   3   2    21774.57    20771.74   1273.60 o
  13   3   2     7921.32     7543.94    902.73 o
  15   3   2       89.04      309.22    374.51 o
  17   3   2     5557.90     6027.00    741.90 o
  19   3   2     8188.66     8848.96    967.77 o
  21   3   2     3802.94     4692.69    736.54 o
  23   3   2      497.09      231.74    515.70 o
 -24   4   2      209.22      740.35    578.84 o
 -22   4   2      626.11      270.87    515.86 o
 -20   4   2      499.14      541.99    313.86 o
 -18   4   2        3.32      -95.91    276.60 o
 -16   4   2      522.01      177.43    209.72 o
 -14   4   2     4516.15     4706.26    308.55 o
 -12   4   2     3995.22     4039.37    331.85 o
 -10   4   2       90.76     -242.36    178.21 o
  -8   4   2      144.19      310.93    149.31 o
  -6   4   2       40.92      134.08    137.49 o
  -4   4   2     2618.49     2615.04    188.97 o
  -2   4   2     4562.01     4941.86    233.89 o
   0   4   2     6319.32     6776.39    282.68 o
   2   4   2     2806.40     3435.80    182.48 o
   4   4   2       62.03     -130.05    180.80 o
   6   4   2     2777.25     2796.26    255.80 o
   8   4   2     1035.90      918.29    246.20 o
  10   4   2        0.42     -214.80    164.09 o
  12   4   2      193.67      247.16    283.44 o
  14   4   2      568.08      726.32    387.82 o
  16   4   2      145.93     1008.45    491.67 o
  18   4   2       54.24      359.47    435.18 o
  20   4   2      700.65      780.05    508.20 o
  22   4   2       79.90     -238.13    614.07 o
 -25   5   2     4383.68     5472.93    952.62 o
 -23   5   2     4282.65     4522.20    564.11 o
 -21   5   2      305.00      327.69    316.93 o
 -19   5   2    13769.10    13887.07    662.54 o
 -17   5   2    21624.32    21909.16    927.51 o
 -15   5   2    12125.98    12737.83    528.78 o
 -13   5   2      657.58      562.68    192.11 o
 -11   5   2    12061.47    12960.05    602.89 o
  -9   5   2    19559.26    18494.56    772.19 o
  -7   5   2    17438.38    14565.32    630.65 o
  -5   5   2     6664.94     6304.52    331.70 o
  -3   5   2     2054.37     2035.94    153.51 o
  -1   5   2      179.69     -113.09    122.62 o
   1   5   2    25124.34    23609.38    827.96 o
   3   5   2   100188.61    94692.89   3056.79 o
   5   5   2    13430.33    13442.95    541.73 o
   7   5   2     1048.75      906.83    205.61 o
   9   5   2     8760.00     7636.82    447.12 o
  11   5   2    59901.32    58081.27   2171.66 o
  13   5   2    23649.10    20861.54   1090.39 o
  15   5   2     2443.24     2011.72    384.81 o
  17   5   2     5989.67     4993.57    529.16 o
  19   5   2    11644.32    10640.66    962.80 o
  21   5   2    12193.09    11749.00   1061.12 o
 -24   6   2      103.21      400.40    414.40 o
 -22   6   2      269.62      239.54    377.36 o
 -20   6   2       10.27     -254.63    500.59 o
 -18   6   2      231.95     -244.94    241.89 o
 -16   6   2      273.31      188.73    239.89 o
 -14   6   2     1104.31     1487.66    244.68 o
 -12   6   2     6654.33     7344.19    436.08 o
 -10   6   2     6526.26     5883.97    626.81 o
  -8   6   2     5353.98     5114.63    369.95 o
  -6   6   2      907.33      963.41    203.16 o
  -4   6   2    12399.64    13194.80    599.98 o
  -2   6   2     1180.21     1116.39    141.32 o
   0   6   2     3274.35     3638.06    229.23 o
   2   6   2     7498.52     7517.93    338.34 o
   4   6   2     3671.52     3590.08    244.22 o
   6   6   2     4723.84     3997.38    273.31 o
   8   6   2      961.78      871.08    226.04 o
  10   6   2        1.25     -152.66    218.65 o
  12   6   2      610.20      276.31    283.90 o
  14   6   2      485.35      403.37    312.60 o
  16   6   2      187.26      344.19    354.14 o
  18   6   2      607.25      412.16    611.16 o
  20   6   2       29.75     -552.66    490.60 o
 -23   7   2      944.70     1461.29    570.41 o
 -21   7   2      846.94     1411.95    535.09 o
 -19   7   2      232.62      774.96    314.20 o
 -17   7   2     5076.01     5049.13    345.89 o
 -15   7   2     7516.98     7506.48    425.85 o
 -13   7   2      758.59      514.62    249.48 o
 -11   7   2     5458.75     5230.34    393.95 o
  -9   7   2    11559.83    10975.44    547.19 o
  -7   7   2    12793.56    12583.22    597.90 o
  -5   7   2     1011.04      762.53    187.81 o
  -3   7   2     1646.96     2133.14    221.22 o
  -1   7   2     3404.83     3179.49    212.04 o
   1   7   2     8521.46     7838.65    357.84 o
   3   7   2    12627.38    11693.95    484.67 o
   5   7   2     2760.34     2720.27    255.82 o
   7   7   2     1638.92     1552.92    221.65 o
   9   7   2     4294.23     4184.81    320.24 o
  11   7   2     6209.94     6341.85    428.62 o
  13   7   2     1355.58     1082.88    295.38 o
  15   7   2      282.51      386.27    314.51 o
  17   7   2     4638.40     3913.03    488.20 o
  19   7   2     3968.05     3601.19    500.62 o
  21   7   2     1996.54     2269.77    479.38 o
 -22   8   2     4358.47     4738.21   1024.19 o
 -20   8   2     3528.46     2922.74    479.51 o
 -18   8   2       52.90     -334.81    281.46 o
 -16   8   2      518.18       89.44    366.86 o
 -14   8   2     3950.80     4205.23    387.85 o
 -12   8   2    15732.64    15781.10    739.14 o
 -10   8   2     5395.22     5141.63    620.17 o
  -8   8   2      138.38       38.24    217.21 o
  -6   8   2     7347.87     7176.63    408.65 o
  -4   8   2     5138.44     4699.74    326.84 o
  -2   8   2    23200.53    22759.51    960.18 o
   0   8   2     8068.94     7367.67    422.93 o
   2   8   2      244.19      -10.56    136.21 o
   4   8   2     9389.42     8993.04    422.00 o
   6   8   2    15914.89    14226.87    593.23 o
   8   8   2     5487.44     4652.24    332.78 o
  10   8   2     1054.70     1021.21    247.69 o
  12   8   2     1486.86     1465.30    276.65 o
  14   8   2     5245.81     5496.22    376.15 o
  16   8   2    14837.81    13465.35    968.40 o
  18   8   2     2068.60     1985.24    437.60 o
  20   8   2        0.79      369.91    501.45 o
 -21   9   2       20.26      103.39   1354.28 o
 -19   9   2       51.14      632.87    542.91 o
 -17   9   2     2003.22     1845.73    357.92 o
 -15   9   2      316.81      162.62    283.45 o
 -13   9   2      262.26       33.49    261.68 o
 -11   9   2      235.76     -121.39    251.79 o
  -9   9   2      747.43     1019.72    270.79 o
  -7   9   2      912.49     1142.95    269.10 o
  -5   9   2      268.02      277.00    279.30 o
  -3   9   2        0.27      -73.91    201.86 o
  -1   9   2       42.37      -49.57    183.81 o
   1   9   2     2015.99     1819.68    203.62 o
   3   9   2      114.68       15.13    163.14 o
   5   9   2      289.20       95.61    197.68 o
   7   9   2      583.67      395.74    200.79 o
   9   9   2     1496.08     1256.33    247.79 o
  11   9   2      714.75      845.23    253.32 o
  13   9   2      186.24      506.85    312.06 o
  15   9   2      117.81      607.24    341.17 o
  17   9   2      280.02      633.21    565.16 o
  19   9   2       86.13      376.27    444.68 o
 -20  10   2     4037.46     5192.64    815.94 o
 -18  10   2      386.69     -234.07    338.51 o
 -16  10   2      208.72     -119.32    300.95 o
 -14  10   2    10111.02    10816.55    981.08 o
 -12  10   2    20665.18    22704.13   1004.32 o
 -10  10   2     4648.28     5011.47    412.57 o
  -8  10   2      320.76      271.76    270.86 o
  -6  10   2     1002.11      617.77    241.77 o
  -4  10   2    12593.88    12292.28    579.51 o
  -2  10   2    15268.79    15158.44    915.67 o
   0  10   2     1911.75     1670.56    300.59 o
   2  10   2       68.93      -73.85    208.29 o
   4  10   2     8983.11     9781.44    659.52 o
   6  10   2    22965.16    19383.37   1583.43 o
   8  10   2    13066.71    12853.17    675.08 o
  10  10   2     1685.40     1705.51    422.97 o
  12  10   2     1022.39      851.71    325.64 o
  14  10   2     6444.99     6793.18   1092.82 o
  16  10   2    10112.73     9862.40    678.55 o
  18  10   2     2708.30     2545.03    529.31 o
 -19  11   2      277.45     -378.34    958.96 o
 -17  11   2       81.47      196.15    390.68 o
 -15  11   2       69.19      -89.39    314.49 o
 -13  11   2        3.51      129.94    299.51 o
 -11  11   2     1010.08      441.29    515.73 o
  -9  11   2      698.57      680.53    327.69 o
  -7  11   2     1349.57     1314.35    323.74 o
  -5  11   2       57.11     -340.72    227.15 o
  -3  11   2       36.45       96.73    236.64 o
  -1  11   2       83.72       -9.33    242.37 o
   1  11   2     1199.36     1260.75    309.29 o
   3  11   2     2037.99     2244.04    431.74 o
   5  11   2      887.54      -66.54    326.77 o
   7  11   2      959.63      429.15    375.23 o
   9  11   2      606.01     -162.19    347.75 o
  11  11   2      663.50      518.72    499.36 o
  13  11   2      251.11      231.97    327.50 o
  15  11   2       51.77     -251.44    358.32 o
 -16  12   2     2069.79     2477.49    501.40 o
 -14  12   2     3274.63     3038.48    422.94 o
 -12  12   2     2516.47     2973.53    406.42 o
 -10  12   2     4719.81     5122.73    550.49 o
  -8  12   2      699.12      474.23    317.80 o
  -6  12   2       53.46      239.42    260.08 o
  -4  12   2     1493.59     1281.46    292.84 o
  -2  12   2      215.91      329.18    231.16 o
   0  12   2      104.78      -24.76    277.16 o
   2  12   2      664.58      839.83    362.69 o
   4  12   2     1255.85     1121.65    402.49 o
   6  12   2     6489.52     6561.48    866.43 o
   8  12   2    12205.72    12108.80    840.42 o
  10  12   2     1130.86      981.45    424.76 o
  12  12   2      108.19      607.33    435.47 o
  14  12   2     2463.06     2617.27    549.68 o
 -15  13   2     1721.86     2217.81    496.42 o
 -13  13   2       77.67      746.86    355.62 o
 -11  13   2      250.93      245.14    458.96 o
  -9  13   2     4018.16     4649.99    483.95 o
  -7  13   2     6540.38     6573.56    537.53 o
  -5  13   2     2059.11     1780.81    331.45 o
  -3  13   2     2164.47     1464.45    378.32 o
  -1  13   2     4599.17     5096.13    474.45 o
   1  13   2     7140.60     6658.05    531.79 o
   3  13   2     2305.39     2223.04    459.69 o
   5  13   2      392.59      128.39    379.19 o
   7  13   2      313.43     -307.85    545.12 o
   9  13   2     4710.67     4717.53    589.69 o
  11  13   2     3183.44     3488.95    568.86 o
 -12  14   2        3.26     -154.22    355.60 o
 -10  14   2       48.51     -348.90    336.92 o
  -8  14   2       29.53     -512.37    341.58 o
  -6  14   2      659.84      292.69    354.60 o
  -4  14   2      124.19      -59.01    212.11 o
  -2  14   2      473.07      490.76    299.56 o
   0  14   2      224.46       42.56    318.37 o
   2  14   2      277.69     1026.94    421.34 o
   4  14   2        1.06     -251.11    395.42 o
   6  14   2        9.22     -182.71    405.44 o
   8  14   2      366.38      147.54    421.34 o
  -7  15   2     5066.77     5529.62    569.49 o
  -5  15   2      618.13       -4.61    234.91 o
  -3  15   2       23.07      -76.07    301.32 o
  -1  15   2     1671.11     1530.71    401.60 o
   1  15   2     5323.94     5301.88    617.15 o
   3  15   2     3281.68     3528.33    672.37 o
   5  15   2       93.86      681.00    445.72 o
 -25   1   3     3086.02     3046.51    753.36 o
 -23   1   3     7058.44     8301.56    928.34 o
 -21   1   3     7689.12     7392.60    465.19 o
 -19   1   3     1956.30     1815.61    269.96 o
 -17   1   3     5709.95     5009.57    408.06 o
 -15   1   3    15841.00    15485.74    732.59 o
 -13   1   3    23385.95    23070.78    976.11 o
 -11   1   3    10716.50    10972.36    435.88 o
  -9   1   3     2158.88     2329.24    186.13 o
  -7   1   3    61869.04    59462.49   1797.72 o
  -5   1   3    70892.56    67710.53   2032.06 o
  -3   1   3     4627.88     4319.71    252.62 o
  -1   1   3      378.89       53.31     93.26 o
   1   1   3     8856.80     8416.68    331.92 o
   3   1   3    16972.00    16116.24    501.38 o
   5   1   3    25402.48    26276.71    772.43 o
   7   1   3     7554.03     8123.65    391.91 o
   9   1   3      484.33      508.73    247.12 o
  11   1   3    11074.38    10825.87    699.52 o
  13   1   3    17648.13    14754.49   1065.57 o
  15   1   3     7232.63     5670.97    649.14 o
  17   1   3     3973.55     3431.14    571.40 o
  19   1   3      366.84      966.72    491.23 o
  21   1   3     5227.45     4876.02    733.47 o
 -26   2   3     1741.35     2199.84   1003.20 o
 -24   2   3     4679.91     4176.28    772.96 o
 -22   2   3       96.74      237.55    273.56 o
 -20   2   3     1803.45     1531.67    274.59 o
 -18   2   3     1048.81     1334.51    333.95 o
 -16   2   3      411.36      247.10    222.45 o
 -14   2   3       72.47      -64.99    198.80 o
 -12   2   3     7869.61     8073.08    367.25 o
 -10   2   3     7678.69     8017.75    353.01 o
  -8   2   3    20443.26    19360.62    657.28 o
  -6   2   3    19109.96    19455.23    650.36 o
  -4   2   3     5300.66     5706.19    266.38 o
  -2   2   3      423.82      254.73    169.63 o
   0   2   3      296.76      -33.14     96.06 o
   2   2   3     2589.70     2282.40    173.04 o
   4   2   3     7689.11     7990.34    322.38 o
   6   2   3     2480.86     2573.58    188.40 o
   8   2   3    10095.14     9892.85    455.65 o
  10   2   3    16240.06    15640.78    704.09 o
  12   2   3     2114.33     2451.17    393.29 o
  14   2   3       13.01      281.56    315.62 o
  16   2   3      202.80     -125.11    320.66 o
  18   2   3     8256.46     6524.33    746.16 o
  20   2   3     1948.61     2426.60    678.55 o
  22   2   3      198.43      866.28    446.99 o
 -25   3   3      348.58      350.15    527.47 o
 -23   3   3     1315.85      930.95    471.93 o
 -21   3   3     2751.95     2986.00    376.50 o
 -19   3   3     1207.19     1004.98    272.70 o
 -17   3   3       22.36     -218.05    221.72 o
 -15   3   3    19062.07    18599.53    679.49 o
 -13   3   3    14188.27    14541.61    558.87 o
 -11   3   3     3831.41     3906.88    277.92 o
  -9   3   3       93.35      -21.12    122.69 o
  -7   3   3     2943.25     2940.70    227.23 o
  -5   3   3     3359.05     3364.63    279.85 o
  -3   3   3      544.22      615.95    110.51 o
  -1   3   3       93.06      -78.75    123.05 o
   1   3   3     1597.10     1545.30    191.16 o
   3   3   3    34210.41    34417.62   1303.82 o
   5   3   3     3014.50     3278.29    273.48 o
   7   3   3    11994.58    12221.49    526.19 o
   9   3   3     8104.26     8333.80    460.86 o
  11   3   3      441.53      393.32    208.85 o
  13   3   3     5166.31     5371.81    511.30 o
  15   3   3     2577.13     2468.50    417.29 o
  17   3   3       11.21      143.43    333.17 o
  19   3   3     2647.87     2602.12    481.30 o
  21   3   3     6415.80     6779.13   1302.55 o
 -24   4   3      182.27      -12.37    526.34 o
 -22   4   3     1838.02     1887.85    508.02 o
 -20   4   3     7053.80     7603.30    521.96 o
 -18   4   3     5890.08     6020.29    455.66 o
 -16   4   3     6846.02     6433.34    405.11 o
 -14   4   3      447.74      240.28    215.86 o
 -12   4   3    13359.79    13040.49    559.35 o
 -10   4   3    24480.98    21637.92    721.72 o
  -8   4   3    17633.14    16583.88    575.99 o
  -6   4   3     5552.05     5524.42    265.81 o
  -4   4   3     1739.33     1777.34    145.89 o
  -2   4   3    16610.42    15741.95    498.78 o
   0   4   3    17806.72    16511.31    607.72 o
   2   4   3     9547.86     8795.21    384.29 o
   4   4   3      232.50      268.08    167.04 o
   6   4   3     2639.83     2692.37    524.47 o
   8   4   3    20172.09    18019.30    786.04 o
  10   4   3    26681.67    25164.35   1042.13 o
  12   4   3    11636.37     9806.41    667.95 o
  14   4   3      312.95      219.42    315.44 o
  16   4   3     4999.16     4299.69    504.87 o
  18   4   3     9619.05     8919.44    718.67 o
  20   4   3     3398.21     3289.91    527.59 o
 -25   5   3      221.86       79.10    583.70 o
 -23   5   3      216.77      422.87    612.94 o
 -21   5   3      109.09       -5.46    299.94 o
 -19   5   3       14.19     -357.78    246.29 o
 -17   5   3      135.76      -16.28    264.98 o
 -15   5   3       77.64     -232.77    236.52 o
 -13   5   3       93.76      204.15    193.40 o
 -11   5   3      816.15      580.43    189.10 o
  -9   5   3     3160.11     3236.32    303.97 o
  -7   5   3      756.87      567.91    169.88 o
  -5   5   3      731.83      675.86    142.81 o
  -3   5   3      968.96      925.33    140.08 o
  -1   5   3     1191.48     1407.14    158.03 o
   1   5   3     1496.95     1588.89    186.40 o
   3   5   3      843.15      967.25    160.76 o
   5   5   3      524.94      547.47    187.96 o
   7   5   3      211.12      172.59    401.13 o
   9   5   3       54.57      -35.61    213.85 o
  11   5   3      859.31      618.78    294.25 o
  13   5   3     2351.77     2870.27    405.63 o
  15   5   3     1538.12      699.17    619.95 o
  17   5   3      129.63      -66.40    340.14 o
  19   5   3      196.40       14.23    371.13 o
  21   5   3       97.87      -81.26    389.73 o
 -24   6   3      219.56       -1.87    637.68 o
 -22   6   3       44.12     -510.70    408.00 o
 -20   6   3      764.92      792.16    312.62 o
 -18   6   3     3080.20     3098.88    453.93 o
 -16   6   3     4043.11     3813.74    361.88 o
 -14   6   3      708.48      565.09    227.31 o
 -12   6   3    14325.12    13681.23    646.34 o
 -10   6   3    31292.44    30221.89   1197.16 o
  -8   6   3    19947.56    17359.08    747.31 o
  -6   6   3     4352.56     4152.58    264.29 o
  -4   6   3      346.16      402.91    132.17 o
  -2   6   3    19859.07    17875.55    610.47 o
   0   6   3     3633.08     3206.50    236.88 o
   2   6   3       55.17      -84.36    139.40 o
   4   6   3       63.83     -159.20    106.14 o
   6   6   3     8063.71     8196.98    355.02 o
   8   6   3     9092.03     8837.85    545.99 o
  10   6   3     3830.94     3624.23    389.51 o
  12   6   3     6809.95     7384.26    467.65 o
  14   6   3     3060.16     2368.50    409.16 o
  16   6   3     2351.12     2246.72    436.53 o
  18   6   3     3752.36     3340.63    651.05 o
  20   6   3     2744.67     1852.64    466.53 o
 -23   7   3     1953.03     1397.67    896.92 o
 -21   7   3     1306.06     1211.87    348.28 o
 -19   7   3       13.61     -391.57    386.80 o
 -17   7   3      216.54      307.35    324.24 o
 -15   7   3     1544.26     1084.53    280.50 o
 -13   7   3     8226.96     8339.33    490.56 o
 -11   7   3     1731.81     1855.43    275.48 o
  -9   7   3      531.21      294.64    217.98 o
  -7   7   3     2395.90     2249.08    273.74 o
  -5   7   3     8078.05     8173.33    353.39 o
  -3   7   3     2728.02     2954.18    206.02 o
  -1   7   3     4291.34     4848.12    267.97 o
   1   7   3       81.61     -142.96    165.59 o
   3   7   3    14021.99    13157.79    465.18 o
   5   7   3     8977.82     8390.66    360.04 o
   7   7   3     2459.31     2194.59    261.67 o
   9   7   3     2181.39     2303.80    282.75 o
  11   7   3     2838.96     2046.74    427.32 o
  13   7   3     4235.00     4113.26    713.60 o
  15   7   3      754.84     1015.80    362.71 o
  17   7   3     1331.43     1350.77    407.78 o
  19   7   3       71.73      231.54    387.38 o
 -22   8   3      491.40      996.68    528.98 o
 -20   8   3      155.15      584.22    391.45 o
 -18   8   3       20.49     -161.93    339.33 o
 -16   8   3     3168.14     2727.47    535.25 o
 -14   8   3        7.68     -276.45    240.26 o
 -12   8   3      832.93      780.49    266.14 o
 -10   8   3     8222.24     8288.14    486.75 o
  -8   8   3     9320.83     8922.34    517.78 o
  -6   8   3     4321.42     3876.76    408.92 o
  -4   8   3      294.78      308.58    143.23 o
  -2   8   3     2217.21     2435.80    210.23 o
   0   8   3     2385.83     2304.17    218.37 o
   2   8   3      363.57      183.80    166.16 o
   4   8   3     4117.79     3427.22    236.26 o
   6   8   3       43.24     -195.30    174.47 o
   8   8   3     1284.34      822.37    243.60 o
  10   8   3     3129.85     3775.27    347.96 o
  12   8   3     2119.52     1695.88    331.54 o
  14   8   3      180.03       96.77    309.71 o
  16   8   3      625.30      370.82    690.83 o
  18   8   3     1045.30     1659.73    384.39 o
 -21   9   3     3452.29     4095.78    677.44 o
 -19   9   3     1046.86      214.28    381.18 o
 -17   9   3      750.36     1783.21    457.95 o
 -15   9   3    18060.25    18682.74   1047.05 o
 -13   9   3     4755.27     5054.53    459.34 o
 -11   9   3      345.54      229.67    257.20 o
  -9   9   3     2321.69     2050.93    309.11 o
  -7   9   3    11612.42    11888.87    626.60 o
  -5   9   3    11654.21    11102.33    531.13 o
  -3   9   3    10506.03    10464.27    510.81 o
  -1   9   3     2573.47     2435.09    277.79 o
   1   9   3       91.84       61.31    174.27 o
   3   9   3    16506.86    15542.27    582.85 o
   5   9   3     1961.42     2083.73    230.07 o
   7   9   3     4447.94     4539.07    315.08 o
   9   9   3      877.96      464.49    238.27 o
  11   9   3     3287.32     3532.30    356.44 o
  13   9   3    12501.61    12617.60    720.03 o
  15   9   3    10566.83    10595.24   1039.44 o
  17   9   3     1334.56     2179.80    615.22 o
 -20  10   3      155.11      461.41    403.36 o
 -18  10   3      126.83     -263.50    358.87 o
 -16  10   3      270.58     -104.69    339.51 o
 -14  10   3     1336.08     1487.33    385.46 o
 -12  10   3      105.52       38.93    268.69 o
 -10  10   3      130.65      -18.97    267.57 o
  -8  10   3      593.55      396.07    280.84 o
  -6  10   3       35.91      158.82    227.42 o
  -4  10   3     3162.24     3397.98    321.72 o
  -2  10   3       67.98     -200.90    222.98 o
   0  10   3     1067.91      766.81    254.05 o
   2  10   3     3538.42     3117.37    288.09 o
   4  10   3     1607.33     1517.02    370.66 o
   6  10   3      414.39      409.50    279.67 o
   8  10   3       45.43     -130.16    240.58 o
  10  10   3      568.50      467.62    422.66 o
  12  10   3       60.59     -371.03    307.38 o
  14  10   3      335.96     -186.36    394.97 o
  16  10   3     1301.14     1350.31    464.00 o
 -17  11   3     6405.20     6104.59    621.42 o
 -15  11   3     1407.00     2031.49    437.81 o
 -13  11   3     3133.47     3351.33    478.75 o
 -11  11   3     2116.86     2721.76    516.18 o
  -9  11   3      288.98      343.29    296.32 o
  -7  11   3     1992.15     3220.23    972.76 o
  -5  11   3      448.87     1236.26    304.30 o
  -3  11   3      573.85      424.95    251.56 o
  -1  11   3      485.95       85.88    313.03 o
   1  11   3      462.31      548.32    285.92 o
   3  11   3      451.02      530.10    295.07 o
   5  11   3    16114.93    15740.93    943.13 o
   7  11   3     8363.99     7883.48    654.76 o
   9  11   3      945.24      938.18    403.88 o
  11  11   3     1165.67      924.88    451.97 o
  13  11   3     4936.15     5939.74   1412.29 o
  15  11   3     1592.23     1348.88    651.11 o
 -16  12   3     2852.60     2821.85    502.20 o
 -14  12   3      928.51      974.22    415.08 o
 -12  12   3     3296.75     4323.69    534.32 o
 -10  12   3     3807.00     3439.06    481.85 o
  -8  12   3     6764.82     6453.33    605.68 o
  -6  12   3     3828.33     4562.98    444.00 o
  -4  12   3     2409.10     2222.24    356.41 o
  -2  12   3     8666.75     9785.37    556.57 o
   0  12   3     5670.61     6082.32    549.52 o
   2  12   3     3195.68     3739.88    509.23 o
   4  12   3      272.92      249.87    364.46 o
   6  12   3     4524.30     3371.50    802.53 o
   8  12   3     3499.89     4098.41    772.34 o
  10  12   3     1737.02     2345.38    498.43 o
  12  12   3      519.84     1301.61    491.59 o
 -13  13   3      664.39      976.06    433.04 o
 -11  13   3      748.90      682.56    398.78 o
  -9  13   3        1.04     -312.91    319.11 o
  -7  13   3     1455.87     1205.49    378.47 o
  -5  13   3     1549.60     1541.12    339.11 o
  -3  13   3       54.32      -61.31    287.11 o
  -1  13   3        4.10     -394.70    263.13 o
   1  13   3       52.45     -222.43    312.49 o
   3  13   3      195.91      -68.50    336.92 o
   5  13   3      849.70      407.33    405.22 o
   7  13   3     1563.97      299.96    632.04 o
   9  13   3      108.31     -295.81    420.33 o
 -10  14   3     7663.30     7991.17    777.04 o
  -8  14   3     7927.70     7756.82   1023.58 o
  -6  14   3     2099.31     1961.27    355.28 o
  -4  14   3      895.30     1306.28    342.25 o
  -2  14   3     6903.33     7037.49    511.62 o
   0  14   3    10057.27    10099.38    973.99 o
   2  14   3     2358.79     2328.80    420.77 o
   4  14   3       26.61     -312.93    354.44 o
   6  14   3     2247.54     2091.84    497.65 o
  -5  15   3        7.11     -390.37    309.08 o
  -3  15   3      182.71      529.34    331.18 o
  -1  15   3        0.31     -192.59    312.11 o
   1  15   3       11.52      139.77    336.37 o
 -24   0   4     6851.13     6939.17   1017.82 o
 -22   0   4     3114.70     2241.57    555.23 o
 -20   0   4     1602.13     1305.25    950.15 o
 -18   0   4      252.10      263.08    435.81 o
 -16   0   4     5650.73     5282.99    461.06 o
 -14   0   4    18539.77    16788.28   1024.75 o
 -12   0   4     6149.31     6163.11    439.66 o
 -10   0   4      107.16        8.59    172.24 o
  -8   0   4   129422.01   125793.04   5295.99 o
  -6   0   4   108291.48   109455.47   5672.45 o
  -4   0   4    33028.24    33732.63   1490.25 o
  -2   0   4     2702.96     2831.30    369.62 o
   0   0   4     4994.12     5192.78    569.83 o
   2   0   4    13240.52    12345.95    638.16 o
   4   0   4     9398.87     9538.10    524.12 o
   6   0   4      215.96      209.21    161.43 o
   8   0   4     6226.95     5827.91    674.80 o
  10   0   4    17097.71    16757.77   2144.73 o
  12   0   4     2724.61     2886.10    546.79 o
  14   0   4    38038.50    38329.81   2319.14 o
  16   0   4    17151.76    15522.79   1583.15 o
  18   0   4      188.82      277.10    480.20 o
  20   0   4     3699.71     4091.32    720.47 o
 -23   1   4      147.67      -57.43    322.69 o
 -21   1   4     1148.39      724.58    333.98 o
 -19   1   4       75.62     -175.02    228.65 o
 -17   1   4     1751.52     1660.45    268.33 o
 -15   1   4      104.63     -246.58    195.09 o
 -13   1   4      298.46      276.27    158.87 o
 -11   1   4     2307.92     2383.47    172.61 o
  -9   1   4     3553.63     3442.41    221.46 o
  -7   1   4     2065.55     2125.68    255.85 o
  -5   1   4     6127.33     6974.88    348.45 o
  -3   1   4      478.88      466.13    163.80 o
  -1   1   4      446.87      208.30    118.14 o
   1   1   4      878.64     1319.42    238.96 o
   3   1   4      643.23      906.15    150.49 o
   5   1   4     2996.47     3208.62    198.75 o
   7   1   4     4156.07     4287.90    221.01 o
   9   1   4     3755.47     3637.55    376.50 o
  11   1   4     1879.75     2021.07    350.68 o
  13   1   4      159.18       72.13    286.53 o
  15   1   4      362.63      596.90    329.86 o
  17   1   4      505.89      586.00    338.79 o
  19   1   4      229.38      440.87    340.61 o
 -24   2   4     4049.84     3824.31    647.06 o
 -22   2   4      637.17     1034.66    348.42 o
 -20   2   4       36.12       66.62    244.27 o
 -18   2   4      194.80      -10.46    236.02 o
 -16   2   4     1897.69     2005.49    297.12 o
 -14   2   4     9370.89     9144.89    414.57 o
 -12   2   4     4204.52     4946.66    288.21 o
 -10   2   4       33.59     -259.56    173.04 o
  -8   2   4     2992.83     2960.84    288.61 o
  -6   2   4    52859.92    51631.17   1588.58 o
  -4   2   4    24656.20    24833.49    895.93 o
  -2   2   4      239.23       51.20    163.09 o
   0   2   4    10922.80    10479.95    444.13 o
   2   2   4    14788.75    13221.20    481.94 o
   4   2   4     3525.97     3599.18    343.76 o
   6   2   4     1533.64     1642.95    201.57 o
   8   2   4      112.18      -51.30    147.08 o
  10   2   4     2302.64     1923.98    333.43 o
  12   2   4     9699.86     8829.09    593.55 o
  14   2   4     2255.85     1660.59    369.80 o
  16   2   4     1433.61     1897.33    384.77 o
  18   2   4      111.46      619.60    345.81 o
  20   2   4     2516.68     2008.50    448.23 o
 -23   3   4     2146.32     2557.83    411.23 o
 -21   3   4     6090.95     6272.68    445.83 o
 -19   3   4     9103.50     9140.31    514.01 o
 -17   3   4      565.26      478.64    253.24 o
 -15   3   4     2528.64     2834.56    267.69 o
 -13   3   4     5232.21     5693.13    327.92 o
 -11   3   4     8352.66     8359.69    408.67 o
  -9   3   4    10610.62    10140.89    431.78 o
  -7   3   4      674.44      773.62    167.91 o
  -5   3   4    11736.98    12349.82    478.23 o
  -3   3   4     4589.40     4768.07    265.94 o
  -1   3   4     8505.46     8339.92    385.21 o
   1   3   4     9465.22     9153.29    412.86 o
   3   3   4        4.85       86.54    149.60 o
   5   3   4     8142.32     8315.21    399.97 o
   7   3   4    11663.96    11054.97    665.08 o
   9   3   4    12995.55    12815.56    587.56 o
  11   3   4     3284.09     2981.18    387.25 o
  13   3   4     1505.10     1242.69    341.68 o
  15   3   4     3524.99     3318.55    428.45 o
  17   3   4     5177.12     5334.79    653.34 o
  19   3   4     2034.74     2272.66    438.50 o
 -24   4   4      139.63      239.93    801.51 o
 -22   4   4      487.56      587.37    318.95 o
 -20   4   4      513.90      543.70    286.26 o
 -18   4   4       40.57      198.84    224.93 o
 -16   4   4      409.46      630.71    222.00 o
 -14   4   4      218.40       -4.63    200.67 o
 -12   4   4      284.34      177.84    185.99 o
 -10   4   4      147.45       94.81    198.54 o
  -8   4   4      154.50       87.39    174.76 o
  -6   4   4      337.90      -24.73    169.37 o
  -4   4   4     3427.94     3348.91    213.48 o
  -2   4   4      465.33      520.62    142.79 o
   0   4   4        4.98     -261.98    174.65 o
   2   4   4       61.64      -57.19    186.11 o
   4   4   4      228.25      322.53    202.18 o
   6   4   4        4.51     -299.55    199.70 o
   8   4   4        0.39      142.22    185.93 o
  10   4   4     1061.30      871.80    259.77 o
  12   4   4      380.24      224.19    294.77 o
  14   4   4     2402.96     2539.07    394.45 o
  16   4   4        7.63      266.42    325.78 o
  18   4   4        6.62     -450.20    330.50 o
  20   4   4       90.95      457.15    380.94 o
 -23   5   4     3245.77     3365.39    523.90 o
 -21   5   4     7304.45     6604.89    536.30 o
 -19   5   4     7450.86     7583.78    477.13 o
 -17   5   4     3548.57     4061.05    407.31 o
 -15   5   4      563.67      515.89    251.85 o
 -13   5   4     5320.77     5548.69    367.43 o
 -11   5   4    14697.25    14265.55    541.72 o
  -9   5   4    17616.09    16711.00    601.28 o
  -7   5   4       40.32      -34.09    141.10 o
  -5   5   4     2159.43     1879.38    176.76 o
  -3   5   4    16091.12    14916.94    498.82 o
  -1   5   4    56314.68    54458.41   1798.51 o
   1   5   4    14342.64    13829.64    560.81 o
   3   5   4     3571.49     3670.71    310.82 o
   5   5   4     4442.59     3346.17    677.57 o
   7   5   4    26265.06    26159.35   1094.16 o
   9   5   4    29423.32    29196.95   1322.93 o
  11   5   4      549.80      929.13    356.63 o
  13   5   4     1614.81     1240.08    393.87 o
  15   5   4     6117.13     6018.85    611.61 o
  17   5   4    11917.18    12254.37    862.14 o
  19   5   4     2289.73     2318.12    490.20 o
 -24   6   4       91.11      458.96    486.42 o
 -22   6   4      273.25      539.84    343.94 o
 -20   6   4       18.07       56.08    284.37 o
 -18   6   4      564.75     -186.74    257.22 o
 -16   6   4     2919.87     2663.31    424.44 o
 -14   6   4     2897.81     2658.73    476.45 o
 -12   6   4      768.29      683.05    265.16 o
 -10   6   4        1.27     -215.42    179.97 o
  -8   6   4     4817.15     4470.54    302.27 o
  -6   6   4      766.34      590.42    170.69 o
  -4   6   4      300.36      301.11    146.34 o
  -2   6   4     4673.49     4589.70    278.24 o
   0   6   4     3582.19     3719.50    263.66 o
   2   6   4     1827.29     1572.04    202.36 o
   4   6   4     1197.60     1305.95    206.13 o
   6   6   4        4.15     -306.43    204.28 o
   8   6   4       46.12      -84.32    158.12 o
  10   6   4      396.85      376.51    257.66 o
  12   6   4     1506.30     1134.23    368.91 o
  14   6   4      368.00      486.56    367.92 o
  16   6   4        1.40     -694.38    510.31 o
  18   6   4      321.58     -189.78    419.52 o
 -23   7   4       12.07       24.50    467.28 o
 -21   7   4      580.64      492.38    338.35 o
 -19   7   4     4069.33     5018.44    689.36 o
 -17   7   4     2479.55     2234.62    415.71 o
 -15   7   4      800.77      893.66    330.57 o
 -13   7   4     4454.19     4204.10    438.48 o
 -11   7   4    10928.94     9986.43    644.37 o
  -9   7   4     8728.99     8621.58    481.03 o
  -7   7   4     3757.83     3574.26    447.60 o
  -5   7   4     3803.19     3806.54    238.48 o
  -3   7   4     8846.05     8666.32    378.70 o
  -1   7   4     5204.65     5413.89    321.96 o
   1   7   4      282.95      246.94    185.95 o
   3   7   4     4931.10     4592.87    299.20 o
   5   7   4     3571.12     4082.66    379.11 o
   7   7   4     2713.17     2739.23    273.21 o
   9   7   4     1741.01     2042.90    296.53 o
  11   7   4     3261.60     2796.50    420.85 o
  13   7   4      405.32      671.14    395.66 o
  15   7   4     1094.83     1193.23    417.82 o
  17   7   4     1548.08     1279.27    513.63 o
 -22   8   4      508.49     -135.67    341.99 o
 -20   8   4       68.95       -6.73    376.41 o
 -18   8   4      617.22      194.05    429.49 o
 -16   8   4     5427.13     5486.33    526.42 o
 -14   8   4     4249.62     3581.19    437.44 o
 -12   8   4        7.41      -48.65    306.86 o
 -10   8   4     5580.91     5214.39    486.83 o
  -8   8   4     6963.95     6427.55    435.61 o
  -6   8   4    20400.84    19937.17    779.90 o
  -4   8   4    13998.76    13459.54    521.01 o
  -2   8   4       80.12      247.31    177.76 o
   0   8   4     6644.24     6567.98    376.08 o
   2   8   4     9496.14     9672.79    434.66 o
   4   8   4     1416.94     1683.97    234.49 o
   6   8   4      361.85      378.33    185.73 o
   8   8   4     2323.26     2453.61    298.68 o
  10   8   4     4872.24     5085.40    433.02 o
  12   8   4    11911.18    10781.95    668.37 o
  14   8   4     3717.54     4006.30    427.96 o
  16   8   4      568.58      233.98    395.41 o
 -21   9   4      635.80      550.31    417.93 o
 -19   9   4       83.48       87.60    366.48 o
 -17   9   4      325.01      349.60    357.07 o
 -15   9   4      551.30     -129.24    326.04 o
 -13   9   4       27.59        8.61    332.86 o
 -11   9   4     2398.77     2901.21    420.33 o
  -9   9   4      181.39      427.03    326.47 o
  -7   9   4      216.66      364.96    220.78 o
  -5   9   4      513.22      134.39    216.14 o
  -3   9   4     4321.50     4957.95    348.07 o
  -1   9   4      146.93     -150.61    236.96 o
   1   9   4     1080.17      673.47    240.20 o
   3   9   4      164.43       47.39    195.79 o
   5   9   4     1763.10     1943.58    358.73 o
   7   9   4       40.43      -25.95    194.59 o
   9   9   4      126.02      -53.04    213.02 o
  11   9   4       91.02      279.00    247.69 o
  13   9   4       24.16       42.53    285.18 o
  15   9   4       10.64     -157.24    268.10 o
 -18  10   4      853.17     1435.52    423.82 o
 -16  10   4     6121.69     6143.50    586.13 o
 -14  10   4     3823.21     3541.08    469.84 o
 -12  10   4      453.02      -38.33    493.04 o
 -10  10   4      892.77      936.90    355.27 o
  -8  10   4    10191.82    10613.30    726.28 o
  -6  10   4    21996.66    22548.43    900.18 o
  -4  10   4     9041.45     9172.90    496.08 o
  -2  10   4      136.39      -80.66    233.24 o
   0  10   4     3484.08     3853.64    392.30 o
   2  10   4     7236.15     7095.80    441.61 o
   4  10   4     6431.69     6688.56    429.65 o
   6  10   4     1543.46     1867.62    302.78 o
   8  10   4     1403.12      865.68    302.23 o
  10  10   4     4479.87     5199.92    400.92 o
  12  10   4     8190.17     9156.23    658.39 o
  14  10   4     7947.53     8814.04    800.36 o
 -17  11   4      139.48      643.42    457.33 o
 -15  11   4      329.56      173.07    356.40 o
 -13  11   4      226.72      118.63    364.34 o
 -11  11   4      718.44      652.35    384.06 o
  -9  11   4      173.04      351.39    354.48 o
  -7  11   4      723.02      746.77    379.92 o
  -5  11   4      342.09      398.29    254.13 o
  -3  11   4       79.22      185.98    248.41 o
  -1  11   4     2649.04     2104.15    355.84 o
   1  11   4      577.78      532.74    314.20 o
   3  11   4      121.22     -215.52    285.83 o
   5  11   4      383.94      101.33    209.92 o
   7  11   4     1252.60      922.48    358.22 o
   9  11   4     2276.15     2663.64    425.76 o
  11  11   4      545.73      186.84    415.07 o
  13  11   4      465.77      501.33    601.46 o
 -16  12   4       98.10      439.72    400.99 o
 -14  12   4     2729.16     3304.07    508.60 o
 -12  12   4     1051.94      969.73    405.20 o
 -10  12   4       12.67     -147.31    365.49 o
  -8  12   4     3370.78     4046.18    529.88 o
  -6  12   4     2916.64     3213.59    485.65 o
  -4  12   4     2380.78     2304.40    339.25 o
  -2  12   4        1.93      356.76    274.52 o
   0  12   4      752.92      465.64    336.42 o
   2  12   4     2077.71     2097.71    458.26 o
   4  12   4     4609.84     5277.56    710.33 o
   6  12   4      116.63     -259.94    328.14 o
   8  12   4      147.26     -236.17    346.64 o
  10  12   4     1498.69     1677.86    425.96 o
 -13  13   4     1216.67     1573.22    663.20 o
 -11  13   4     4544.28     5570.57    603.49 o
  -9  13   4     4453.55     5279.28    598.46 o
  -7  13   4      200.46     -304.43    476.97 o
  -5  13   4     1687.62     1440.82    451.05 o
  -3  13   4     4199.96     4567.83    423.42 o
  -1  13   4     4791.82     4796.43    665.02 o
   1  13   4     3196.87     3616.08    450.48 o
   3  13   4       32.45     -572.61    385.21 o
   5  13   4     3589.57     2296.77    850.66 o
   7  13   4     3413.13     3704.15    487.41 o
  -8  14   4      380.80     1176.33    523.18 o
  -6  14   4     2281.15     2405.71    510.25 o
  -4  14   4      760.81     1044.26    456.38 o
  -2  14   4      594.22      145.43    353.99 o
   0  14   4      234.91       -6.59    426.23 o
   2  14   4      165.55     -135.17    363.96 o
   4  14   4       59.94     -118.30    349.01 o
 -25   1   5     2431.12     2218.27    450.41 o
 -23   1   5      486.28      300.17    362.83 o
 -21   1   5     1874.91     1743.92    386.39 o
 -19   1   5     5796.92     5819.17    497.01 o
 -17   1   5     4913.94     4446.69    440.93 o
 -15   1   5     2285.95     2831.36    490.62 o
 -13   1   5      297.86      219.45    206.07 o
 -11   1   5     6145.53     6809.07    337.61 o
  -9   1   5    23883.18    23127.81    880.59 o
  -7   1   5     9887.50     9051.20    443.72 o
  -5   1   5     7320.37     7135.75    374.80 o
  -3   1   5      111.51     -124.32    164.90 o
  -1   1   5     8037.82     8567.75    602.02 o
   1   1   5    25648.54    25782.25    851.24 o
   3   1   5     4420.78     4105.37    255.56 o
   5   1   5      201.63      313.51    156.14 o
   7   1   5     7384.42     8024.12    409.41 o
   9   1   5    13943.30    13558.57    851.00 o
  11   1   5     5562.95     5825.18    508.48 o
  13   1   5     4219.10     4231.40    468.11 o
  15   1   5      561.53      392.98    346.26 o
  17   1   5      163.97     -134.67    345.08 o
  19   1   5     3856.32     4629.53    544.31 o
 -24   2   5     1934.81     1420.68    693.05 o
 -22   2   5     1169.33     1341.22    451.70 o
 -20   2   5      499.61      573.26    334.26 o
 -18   2   5     1477.84     1178.82    351.15 o
 -16   2   5      180.00      367.35    240.90 o
 -14   2   5     1005.81      916.68    209.00 o
 -12   2   5     4167.54     4140.40    310.44 o
 -10   2   5     9285.99     9468.93    490.53 o
  -8   2   5        1.30      -77.19    150.21 o
  -6   2   5       15.94     -185.78    202.94 o
  -4   2   5     2634.72     2670.05    249.03 o
  -2   2   5    11940.78    11762.14    568.78 o
   0   2   5    12705.42    12960.17    548.75 o
   2   2   5        9.81       86.25    160.68 o
   4   2   5     4220.67     4498.03    269.39 o
   6   2   5    11873.70    11526.14    493.94 o
   8   2   5     2174.46     1884.54    378.48 o
  10   2   5       37.53       70.27    342.87 o
  12   2   5      149.56      201.82    315.80 o
  14   2   5     7019.21     7193.58    585.94 o
  16   2   5     4636.09     4192.11    508.71 o
  18   2   5      869.62      798.68    391.83 o
 -25   3   5      919.51      854.78    569.48 o
 -23   3   5      234.93      189.13    412.27 o
 -21   3   5       68.32      472.25    348.64 o
 -19   3   5     3928.73     3613.62    441.71 o
 -17   3   5     2593.50     3422.69    418.41 o
 -15   3   5      189.60       16.32    205.12 o
 -13   3   5      594.86      385.78    196.59 o
 -11   3   5      513.72      663.62    195.40 o
  -9   3   5      558.39      729.79    227.09 o
  -7   3   5     2708.98     2705.65    234.17 o
  -5   3   5     1965.22     1894.47    314.89 o
  -3   3   5     1292.97     1569.50    228.09 o
  -1   3   5     8533.47     9407.65    407.89 o
   1   3   5     3338.14     3187.11    227.02 o
   3   3   5     5159.65     5845.18    310.73 o
   5   3   5     3858.32     3561.93    317.85 o
   7   3   5       23.53     -149.56    230.64 o
   9   3   5     2212.58     1927.70    404.12 o
  11   3   5     1852.91     2124.24    436.94 o
  13   3   5       32.42      151.47    340.41 o
  15   3   5       64.81        8.22    331.71 o
  17   3   5     1369.22     1284.23    404.25 o
 -24   4   5     7518.22     8294.85    750.79 o
 -22   4   5     7471.59     7543.82    598.42 o
 -20   4   5     4336.39     3830.10    453.84 o
 -18   4   5      701.89      685.04    241.42 o
 -16   4   5       24.69       72.36    215.27 o
 -14   4   5     3438.07     3814.13    302.40 o
 -12   4   5     3919.34     4123.67    327.23 o
 -10   4   5     2596.19     2701.09    257.43 o
  -8   4   5        9.63      -57.36    181.24 o
  -6   4   5    11850.87    12383.59    571.17 o
  -4   4   5    41150.13    40139.19   1272.10 o
  -2   4   5    37858.84    35371.89   1047.45 o
   0   4   5     5559.37     5613.97    340.75 o
   2   4   5       79.45     -255.78    188.43 o
   4   4   5    11074.22    10771.52    566.81 o
   6   4   5    18939.55    19867.54    864.51 o
   8   4   5     3711.43     3745.09    361.46 o
  10   4   5      257.94      762.22    370.21 o
  12   4   5     3973.33     3575.44    754.38 o
  14   4   5    10503.65    10659.05    940.82 o
  16   4   5     7568.16     7511.12    627.39 o
  18   4   5     1215.44     1571.98    428.09 o
 -23   5   5      205.65      606.15    697.87 o
 -21   5   5      285.63      600.33    477.12 o
 -19   5   5      171.03      364.36    254.78 o
 -17   5   5      112.90       17.70    235.19 o
 -15   5   5     1737.65     1705.06    265.95 o
 -13   5   5     1148.02      958.44    259.66 o
 -11   5   5        4.93        7.61    203.67 o
  -9   5   5     2059.81     2066.80    288.97 o
  -7   5   5       21.13      -17.80    202.49 o
  -5   5   5      820.65     1074.25    200.28 o
  -3   5   5     1060.14     1187.35    185.03 o
  -1   5   5      388.16      191.69    179.45 o
   1   5   5       45.29     -306.16    204.11 o
   3   5   5      348.51     -181.34    226.43 o
   5   5   5      162.35       -1.87    235.00 o
   7   5   5      505.67      387.03    261.47 o
   9   5   5      562.33      219.93    441.49 o
  11   5   5      478.61      261.40    357.21 o
  13   5   5      180.91      418.91    392.48 o
  15   5   5       24.92      -62.03    379.79 o
  17   5   5       14.07      -96.15    392.98 o
 -22   6   5     5179.81     4793.28    605.99 o
 -20   6   5     3567.58     3942.22    643.75 o
 -18   6   5     2935.45     2759.10    353.96 o
 -16   6   5      676.74      727.02    273.91 o
 -14   6   5     4942.79     5178.83    385.50 o
 -12   6   5     5684.59     5500.91    738.34 o
 -10   6   5     2895.56     2346.30    322.53 o
  -8   6   5      908.67      464.98    318.60 o
  -6   6   5    10568.01    10400.14    579.98 o
  -4   6   5    27968.28    25820.89    923.05 o
  -2   6   5    14566.79    13645.21    641.77 o
   0   6   5     3745.49     4187.26    594.02 o
   2   6   5     2370.53     2244.74    284.94 o
   4   6   5     6727.63     6215.35    489.32 o
   6   6   5     4250.99     4414.06    398.96 o
   8   6   5     1183.73     1024.56    417.25 o
  10   6   5      690.16      552.61    427.67 o
  12   6   5     1819.44     1621.12    439.45 o
  14   6   5     4834.40     4262.83    568.74 o
  16   6   5     5390.71     5370.79    756.50 o
 -21   7   5      128.32      153.15    308.36 o
 -19   7   5      456.45      713.25    435.79 o
 -17   7   5     6642.93     7175.96    488.15 o
 -15   7   5     1575.12     1456.78    323.00 o
 -13   7   5     1771.81     1864.35    331.69 o
 -11   7   5      147.91       91.96    263.08 o
  -9   7   5     6457.70     6156.19    571.12 o
  -7   7   5     4758.70     5425.48    660.18 o
  -5   7   5     5213.02     5884.14    469.40 o
  -3   7   5     1650.94     1446.89    219.38 o
  -1   7   5     6570.94     6503.64    370.44 o
   1   7   5    12789.13    12923.92    576.53 o
   3   7   5     1835.28     1673.09    260.79 o
   5   7   5     3662.61     3404.19    325.34 o
   7   7   5      450.45      313.62    333.63 o
   9   7   5     5838.33     6270.69    478.73 o
  11   7   5     3049.44     3173.03    672.26 o
  13   7   5     1980.69     2267.78    555.29 o
  15   7   5      184.58      544.74    413.74 o
 -20   8   5     1650.80      926.04    367.01 o
 -18   8   5      415.99      336.09    361.09 o
 -16   8   5     1124.85      738.84    355.03 o
 -14   8   5      243.55      582.63    378.18 o
 -12   8   5     2689.07     2526.23    409.36 o
 -10   8   5     4214.06     3821.71    449.40 o
  -8   8   5     2255.63     1696.44    394.02 o
  -6   8   5     1266.63     1344.06    361.44 o
  -4   8   5    10550.78    10586.50    560.20 o
  -2   8   5     9885.16    10573.45    491.41 o
   0   8   5       21.68      -27.29    207.84 o
   2   8   5       21.61      183.01    197.72 o
   4   8   5     1870.13     2031.15    401.80 o
   6   8   5     2395.09     2580.93    310.93 o
   8   8   5      281.66      223.26    230.41 o
  10   8   5       88.50      129.22    274.03 o
  12   8   5      528.94      653.83    314.34 o
  14   8   5      483.54     -133.30    354.38 o
 -19   9   5    10230.46    11289.55   1453.95 o
 -17   9   5     4852.36     4768.29    529.03 o
 -15   9   5      795.57      537.58    353.19 o
 -13   9   5       86.55     -457.17    304.78 o
 -11   9   5     2521.00     2982.40    520.14 o
  -9   9   5     8635.82     8424.81    647.90 o
  -7   9   5    12976.08    13030.79    824.24 o
  -5   9   5     4543.41     4855.38    511.14 o
  -3   9   5      713.31      766.93    265.74 o
  -1   9   5     7035.13     6653.18    463.03 o
   1   9   5     5223.90     5423.25    387.30 o
   3   9   5     7333.64     7305.82    402.66 o
   5   9   5     1183.22     1663.04    282.35 o
   7   9   5     2108.95     2013.29    303.64 o
   9   9   5    13731.72    12456.61    580.19 o
  11   9   5    16824.32    16511.21    796.03 o
  13   9   5     2554.93     2549.86    549.06 o
 -18  10   5      739.27      867.39    577.56 o
 -16  10   5      152.64      -33.11    344.34 o
 -14  10   5      270.20      417.62    373.77 o
 -12  10   5        1.15     -148.93    355.22 o
 -10  10   5       32.48      127.38    345.34 o
  -8  10   5     1263.36     1684.50    466.85 o
  -6  10   5      554.04     -185.37    452.46 o
  -4  10   5      181.18       77.08    784.08 o
  -2  10   5        1.27      196.79    263.02 o
   0  10   5     2870.20     2920.35    321.76 o
   2  10   5      609.03      776.25    269.55 o
   4  10   5      144.73      138.94    252.64 o
   6  10   5      694.94      506.46    271.93 o
   8  10   5      591.72      448.95    350.91 o
  10  10   5       76.73      163.39    508.00 o
  12  10   5      361.33      583.19    437.74 o
 -15  11   5     1334.37     1524.29    451.34 o
 -13  11   5      276.89      571.14    385.48 o
 -11  11   5      433.92      469.72    542.10 o
  -9  11   5     1157.76     1507.94    426.38 o
  -7  11   5     1829.93     1456.77    429.04 o
  -5  11   5     3667.99     4158.81    516.56 o
  -3  11   5      364.79      194.90    469.44 o
  -1  11   5      498.62      732.92    313.32 o
   1  11   5    16455.45    17630.11    774.03 o
   3  11   5     7716.30     9133.46    609.09 o
   5  11   5      547.47      402.21    336.69 o
   7  11   5      972.37      784.06    319.69 o
   9  11   5     6209.30     7779.52    700.82 o
 -14  12   5     1406.08     1882.57    474.39 o
 -12  12   5     2247.93     2738.13    604.47 o
 -10  12   5     1775.75     2059.77    639.89 o
  -8  12   5      454.12      469.35    403.44 o
  -6  12   5     2922.08     2317.11    472.69 o
  -4  12   5     2190.21     2394.69    591.77 o
  -2  12   5     1606.33     1116.68    556.82 o
   0  12   5      819.13     1955.07    577.43 o
   2  12   5      406.24      229.48    329.23 o
   4  12   5      376.45      144.36    337.70 o
   6  12   5     1480.80     1408.06    400.89 o
   8  12   5      776.77      139.12    356.67 o
 -11  13   5       40.41      139.50    426.33 o
  -9  13   5      626.85     1042.88    462.72 o
  -7  13   5      760.84     1316.88    459.56 o
  -5  13   5      766.40      886.84    552.56 o
  -3  13   5      161.81      196.01    518.38 o
  -1  13   5       45.38     -568.17    487.09 o
   1  13   5     1176.17     2234.37   1376.59 o
   3  13   5     3099.50     3211.36    455.85 o
 -24   0   6       15.28     -498.75    510.95 o
 -22   0   6      909.00      438.31   1152.22 o
 -20   0   6     7950.05     6876.35    820.21 o
 -18   0   6    17406.17    16823.98   2961.61 o
 -16   0   6     6112.60     5428.26    930.10 o
 -14   0   6      191.89      -64.14    419.51 o
 -12   0   6    17848.05    15636.02   1146.14 o
 -10   0   6    17162.59    17536.88   1216.24 o
  -8   0   6     7804.63     8420.75   1142.10 o
  -6   0   6      790.00      608.45    211.93 o
  -4   0   6     2593.06     2652.44    309.78 o
   0   0   6    26832.89    26027.52   1243.44 o
   2   0   6     9203.21     8404.36    557.84 o
   4   0   6       41.11       12.18    248.74 o
   6   0   6    10566.92    12704.61    923.23 o
   8   0   6     1957.37     1183.52    659.43 o
  10   0   6    19567.39    19970.65   1946.42 o
  12   0   6    12415.30    11182.90   1429.07 o
  14   0   6      885.47      540.79    543.66 o
  16   0   6     5322.23     6055.27    838.14 o
 -23   1   6       66.75     -360.60    363.58 o
 -21   1   6      292.13       83.40    364.17 o
 -19   1   6       56.44     -213.60    325.82 o
 -17   1   6      132.16      281.86    328.70 o
 -15   1   6     1331.85      861.63    341.42 o
 -13   1   6     1631.63     1677.48    540.60 o
 -11   1   6      306.85       75.24    287.65 o
  -9   1   6     2379.72     2537.05    358.85 o
  -7   1   6      397.09      557.11    200.64 o
  -5   1   6      211.46       29.12    194.06 o
  -3   1   6     1197.93     1305.31    229.94 o
  -1   1   6     1700.75     1596.76    274.05 o
   1   1   6     1535.76     1268.62    223.51 o
   3   1   6     2107.31     2128.06    231.00 o
   5   1   6     2825.01     3024.55    249.01 o
   7   1   6       52.69      443.01    415.61 o
   9   1   6      191.96     -261.88    394.46 o
  11   1   6      891.03      419.70    984.83 o
  13   1   6      212.11      -20.51    393.96 o
  15   1   6       61.49       85.48    418.83 o
 -24   2   6        2.12     -194.16    368.29 o
 -22   2   6     1279.61     1276.91    401.64 o
 -20   2   6     3299.53     3714.56    550.08 o
 -18   2   6     7693.63     7205.83    576.23 o
 -16   2   6     6419.08     5794.55    508.92 o
 -14   2   6       14.94      -52.54    299.37 o
 -12   2   6      342.25      223.53    299.32 o
 -10   2   6     6591.36     7075.57    411.32 o
  -8   2   6     4584.05     4571.82    334.34 o
  -6   2   6      772.50      564.78    290.93 o
  -4   2   6     5517.27     6022.24    613.51 o
  -2   2   6    15466.04    15443.72    642.16 o
   0   2   6    12606.16    12391.43    510.39 o
   2   2   6    11808.71    12725.68    521.25 o
   4   2   6     1347.99     1454.03    216.40 o
   6   2   6     2199.56     3411.85    398.62 o
   8   2   6     7579.94     8166.14    798.36 o
  10   2   6      247.85      350.07    450.62 o
  12   2   6      260.99      243.46    395.26 o
  14   2   6      596.91      290.79    538.62 o
  16   2   6     3281.08     2670.94    543.45 o
 -23   3   6     6138.09     5944.49   1155.31 o
 -21   3   6     2233.80     2489.54    441.86 o
 -19   3   6      939.87      584.54    371.66 o
 -17   3   6     3370.90     2935.33    435.18 o
 -15   3   6     2808.52     3195.40    428.31 o
 -13   3   6     3005.39     3273.46    419.21 o
 -11   3   6      803.98      864.77    205.73 o
  -9   3   6     4134.44     4469.11    348.71 o
  -7   3   6      467.85       37.38    228.09 o
  -5   3   6     2546.81     2805.34    288.37 o
  -3   3   6    12132.48    13007.31    588.53 o
  -1   3   6     7355.69     7234.26    405.79 o
   1   3   6      313.27      180.99    179.61 o
   3   3   6     7163.12     8120.06    397.16 o
   5   3   6    12771.12    12542.80    644.60 o
   7   3   6     5628.97     4709.93    625.43 o
   9   3   6      746.09      924.68    469.73 o
  11   3   6     3953.25     4207.52    563.05 o
  13   3   6     8199.14     6394.68    748.29 o
  15   3   6     3234.22     3362.34    567.01 o
 -22   4   6     1006.91     1394.71    518.49 o
 -20   4   6     2623.07     2611.95    508.06 o
 -18   4   6     1382.60     1040.50    438.62 o
 -16   4   6       20.94       76.03    328.52 o
 -14   4   6      575.43      747.62    338.23 o
 -12   4   6       87.94     -155.67    203.20 o
 -10   4   6      417.73      383.21    208.52 o
  -8   4   6      912.07      955.36    255.67 o
  -6   4   6      864.76      545.42    243.79 o
  -4   4   6      741.59      966.94    247.82 o
  -2   4   6      376.63      131.76    153.57 o
   0   4   6     2305.16     2727.43    283.47 o
   2   4   6     1928.71     1979.04    274.96 o
   4   4   6        5.47      -46.42    357.72 o
   6   4   6       81.26     -404.09    269.39 o
   8   4   6      353.63     -154.15    396.75 o
  10   4   6     1942.43     1732.52    530.32 o
  12   4   6      725.60      432.30    424.90 o
  14   4   6      999.49     1053.52    461.49 o
 -21   5   6     4352.05     4345.71    516.22 o
 -19   5   6        9.69      -70.92    346.95 o
 -17   5   6     2460.72     2902.75    435.68 o
 -15   5   6     2618.10     3203.78    427.85 o
 -13   5   6     4965.05     5652.43    370.95 o
 -11   5   6      429.26      467.59    225.28 o
  -9   5   6       33.45      -18.72    219.29 o
  -7   5   6     2406.57     1912.78    294.35 o
  -5   5   6    18508.68    18213.82    770.43 o
  -3   5   6    26893.78    25713.02    900.87 o
  -1   5   6     3036.56     3184.49    267.40 o
   1   5   6       26.90      -17.49    218.28 o
   3   5   6     9101.34     9100.95    484.10 o
   5   5   6    23898.64    23600.35    925.78 o
   7   5   6     4628.17     4278.27    616.55 o
   9   5   6      822.88     1182.35    481.95 o
  11   5   6     9104.11     9181.96    759.18 o
  13   5   6    10567.04    10257.09   1325.82 o
  15   5   6     4649.07     5312.97    826.52 o
 -22   6   6        2.82     -454.34    427.16 o
 -20   6   6      252.44      473.50    453.71 o
 -18   6   6     1534.05      981.54    444.45 o
 -16   6   6      945.28      967.05    304.50 o
 -14   6   6      203.97      253.73    234.05 o
 -12   6   6      556.13      492.55    243.35 o
 -10   6   6      532.38       67.63    226.82 o
  -8   6   6      401.14       92.25    221.52 o
  -6   6   6      539.30      110.83    388.29 o
  -4   6   6      862.59      887.02    283.27 o
  -2   6   6      311.94      277.63    322.91 o
   0   6   6      651.66      835.33    233.43 o
   2   6   6      222.36      127.22    211.63 o
   4   6   6      153.32      131.87    237.57 o
   6   6   6      652.25      473.22    386.40 o
   8   6   6     2031.78      697.89    397.49 o
  10   6   6      441.96      411.27    535.53 o
  12   6   6      659.22     -252.00    391.70 o
  14   6   6       15.92      794.84    449.84 o
 -21   7   6     3233.09     4251.79    612.59 o
 -19   7   6      363.84      -15.89    430.86 o
 -17   7   6     2858.76     2695.78    420.95 o
 -15   7   6     2153.95     2642.55    349.81 o
 -13   7   6     2010.10     2301.75    335.05 o
 -11   7   6     2433.43     3028.16    595.00 o
  -9   7   6      115.36     -391.80    261.20 o
  -7   7   6      617.07      619.04    403.52 o
  -5   7   6      958.82     1078.75    427.01 o
  -3   7   6     3374.60     3412.83    405.49 o
  -1   7   6      611.73      455.95    318.20 o
   1   7   6       15.95     -317.94    211.96 o
   3   7   6     1970.42     1649.56    281.38 o
   5   7   6     3740.40     4115.20    364.72 o
   7   7   6     5510.19     5112.39    453.63 o
   9   7   6       35.48     -133.73    359.50 o
  11   7   6     1690.93     1338.62    393.56 o
  13   7   6     1840.95     2106.77    509.52 o
 -20   8   6     2098.62     2274.05    881.92 o
 -18   8   6     3407.90     3121.72    677.75 o
 -16   8   6     1780.61     2003.96    382.77 o
 -14   8   6      280.62      289.07    348.04 o
 -12   8   6     1043.58     1258.91    445.62 o
 -10   8   6     3849.76     3205.76    443.60 o
  -8   8   6     7883.98     7230.02    593.98 o
  -6   8   6     1381.32     2480.53    521.14 o
  -4   8   6     2964.60     3629.67   1003.95 o
  -2   8   6     7324.02     7540.46    585.79 o
   0   8   6     2224.88     1522.81    400.69 o
   2   8   6     3904.28     3968.29    347.91 o
   4   8   6      154.78      110.87    245.18 o
   6   8   6     1803.33     1726.71    310.46 o
   8   8   6     6784.04     7633.30    574.16 o
  10   8   6     3145.27     2670.32    489.11 o
  12   8   6     1347.57     1694.99    376.63 o
 -17   9   6        6.08      -64.21    382.13 o
 -15   9   6      940.27      938.72    401.38 o
 -13   9   6       13.66      -25.71    342.81 o
 -11   9   6      482.39       21.40    352.34 o
  -9   9   6        0.08     -311.62    331.62 o
  -7   9   6      459.25       25.95    348.28 o
  -5   9   6       93.52     -418.52    421.82 o
  -3   9   6        6.40      459.53    448.78 o
  -1   9   6     1061.69      444.95    758.59 o
   1   9   6      180.91     -117.40    346.06 o
   3   9   6      299.70     -308.74    262.82 o
   5   9   6        6.17      156.47    266.55 o
   7   9   6       11.85      180.47    283.70 o
   9   9   6      194.53      -60.84    304.51 o
 -16  10   6     1771.73     1533.02    510.00 o
 -14  10   6      118.38     -509.86    339.91 o
 -12  10   6      641.31      484.35    391.53 o
 -10  10   6     3971.90     4172.60    538.09 o
  -8  10   6     3829.81     3655.35    497.71 o
  -6  10   6     1027.70      860.72    724.66 o
  -4  10   6      386.09      415.06    481.07 o
  -2  10   6     3451.83     3749.58    647.24 o
   0  10   6     7683.07     9066.20    703.55 o
   2  10   6     9597.82    11217.33   1000.10 o
   4  10   6      790.29      602.14    451.39 o
   6  10   6     1296.46     1032.08    351.36 o
   8  10   6     4264.02     4913.74    700.91 o
 -13  11   6      980.50     1309.90    446.64 o
 -11  11   6     1130.21     1361.14    430.16 o
  -9  11   6        1.57     -126.55    358.98 o
  -7  11   6      714.67      836.77    412.39 o
  -5  11   6     1822.15     2346.49   1117.54 o
  -3  11   6      489.84      705.77    516.34 o
  -1  11   6      524.38      519.09    471.03 o
   1  11   6       58.20     -364.08    359.48 o
   3  11   6      515.11      456.55    391.94 o
   5  11   6     1123.71      957.26    878.01 o
 -10  12   6       30.62     -144.00    395.99 o
  -8  12   6      467.23      597.06    431.46 o
  -6  12   6      571.95     -276.37    502.26 o
  -4  12   6       23.27     -365.62    505.20 o
  -2  12   6     1334.36     1136.47    564.30 o
   0  12   6     5633.52     6526.63   1472.93 o
   2  12   6     3112.74     4258.02    692.36 o
 -23   1   7      761.42     1242.99    442.99 o
 -21   1   7     5509.75     4752.14    588.99 o
 -19   1   7     6710.14     7058.37    596.00 o
 -17   1   7     2042.96     1892.09    415.17 o
 -15   1   7      816.93      782.97    369.57 o
 -13   1   7    10685.25     9844.79    708.18 o
 -11   1   7     8606.77     9030.86    738.44 o
  -9   1   7     2098.98     2196.76    374.91 o
  -7   1   7       14.78       88.34    384.35 o
  -5   1   7     1229.31     1032.55    323.80 o
  -3   1   7    11155.83    11002.37    541.58 o
  -1   1   7     9657.26     9652.00    464.63 o
   1   1   7     2885.91     3388.30    422.26 o
   3   1   7      101.85        2.49    195.84 o
   5   1   7     2983.52     3998.02    618.38 o
   7   1   7     7397.58     7186.20    790.75 o
   9   1   7     8991.84     9726.95   1939.30 o
  11   1   7      961.40     2166.67    615.35 o
  13   1   7      438.96      866.23    567.71 o
 -22   2   7      507.39       -7.55    392.78 o
 -20   2   7        7.10     -180.30    361.22 o
 -18   2   7      800.38      534.77    372.26 o
 -16   2   7     4221.40     4243.79    800.15 o
 -14   2   7     5890.21     4829.35    487.75 o
 -12   2   7      486.83      738.55    348.57 o
 -10   2   7      409.42      358.68    328.18 o
  -8   2   7       40.80     -191.13    295.83 o
  -6   2   7     2105.17     2033.89    359.37 o
  -4   2   7     3063.23     3147.92    352.96 o
  -2   2   7        2.16     -225.82    173.26 o
   0   2   7      577.63      529.57    206.23 o
   2   2   7     6956.19     7714.14    407.72 o
   4   2   7     6324.56     7102.57    489.07 o
   6   2   7      927.54      346.39    447.50 o
   8   2   7     2315.02     2815.34    596.90 o
  10   2   7     1510.92     1355.23    562.71 o
  12   2   7     4531.05     3989.10    713.27 o
 -21   3   7     2344.21     2976.62    493.22 o
 -19   3   7     1420.52     2259.55    531.15 o
 -17   3   7      933.58      792.94    387.93 o
 -15   3   7      785.72      102.70    349.79 o
 -13   3   7      423.94     -184.63    474.12 o
 -11   3   7     2118.01     2954.50    422.95 o
  -9   3   7      531.96      285.46    490.29 o
  -7   3   7     1125.85     1164.05    338.75 o
  -5   3   7      304.94      158.76    236.07 o
  -3   3   7      829.89      736.06    223.56 o
  -1   3   7     4510.42     4773.61    323.88 o
   1   3   7     9026.92     9479.46    427.39 o
   3   3   7     3300.91     3335.99    302.37 o
   5   3   7       86.30      -46.18    413.52 o
   7   3   7     3034.08     3574.94    713.22 o
   9   3   7     1481.42     1522.89    546.43 o
  11   3   7      197.96      -29.99    473.21 o
  13   3   7     1221.43     1522.09    595.17 o
 -20   4   7       27.92      122.42    387.30 o
 -18   4   7     3880.84     4644.67    533.32 o
 -16   4   7     9379.79     9574.77    690.99 o
 -14   4   7     4489.87     5498.63    530.65 o
 -12   4   7      303.01      339.59    334.05 o
 -10   4   7     1862.36     1319.15    363.46 o
  -8   4   7     9991.32    11271.29    581.49 o
  -6   4   7    10936.86    11052.51    573.74 o
  -4   4   7      737.66      397.78    232.07 o
  -2   4   7       14.56       27.68    208.29 o
   0   4   7     3562.30     3606.73    346.33 o
   2   4   7    12446.23    13643.57    537.80 o
   4   4   7     8915.04     9358.13    583.37 o
   6   4   7      790.88      824.01    505.61 o
   8   4   7      277.33      144.62    482.33 o
  10   4   7     3981.87     5058.05    747.29 o
  12   4   7     7941.83     8918.51   1472.93 o
 -21   5   7       12.41      300.04    398.14 o
 -19   5   7      143.20      111.26    368.94 o
 -17   5   7       27.55     -450.66    347.09 o
 -15   5   7        3.94      321.60    366.82 o
 -13   5   7      389.85     -349.54    317.53 o
 -11   5   7       46.71     -413.09    307.02 o
  -9   5   7      340.22      460.74    306.51 o
  -7   5   7      251.29       66.83    251.62 o
  -5   5   7      214.72      421.90    229.93 o
  -3   5   7        7.49     -242.07    215.12 o
  -1   5   7      168.79      133.68    223.24 o
   1   5   7      407.98      382.53    258.69 o
   3   5   7       60.09        3.15    267.69 o
   5   5   7      243.32      339.33    306.46 o
   7   5   7     1241.45     1066.79    526.90 o
   9   5   7       48.41      245.43    502.20 o
  11   5   7        9.35      263.21    509.75 o
 -20   6   7      402.19      518.67    470.09 o
 -18   6   7     4699.08     5384.49    570.40 o
 -16   6   7    10045.91    11220.87    938.98 o
 -14   6   7     4257.14     4070.88    491.98 o
 -12   6   7     1232.89     1618.19    390.70 o
 -10   6   7      984.99      693.70    294.96 o
  -8   6   7     8743.10     9328.54    549.48 o
  -6   6   7     2557.93     2457.68    297.23 o
  -4   6   7       40.13     -208.79    241.10 o
  -2   6   7     1777.32     1439.60    384.67 o
   0   6   7     1737.86     1585.43    318.51 o
   2   6   7     5311.37     5733.74    417.47 o
   4   6   7     4831.69     5731.10    582.88 o
   6   6   7     4028.58     4529.21    546.74 o
   8   6   7       10.33       86.79    383.50 o
  10   6   7     1878.43     1880.73    705.16 o
 -19   7   7      509.96      504.20    471.82 o
 -17   7   7      595.62      709.40    455.82 o
 -15   7   7      114.41     -259.29    417.78 o
 -13   7   7     1752.14     1872.65    499.79 o
 -11   7   7     2360.31     2630.77    450.60 o
  -9   7   7     1644.80     1258.05    398.52 o
  -7   7   7      976.60     1068.26    371.38 o
  -5   7   7     1342.91      892.48    324.59 o
  -3   7   7     7166.06     7186.35    525.70 o
  -1   7   7      484.82      766.26    393.33 o
   1   7   7     2593.04     3076.14    374.79 o
   3   7   7      163.12        2.12    282.04 o
   5   7   7     1298.70     1355.02    308.26 o
   7   7   7     1477.41     1260.10    430.99 o
   9   7   7     1205.36     1208.24    808.77 o
 -16   8   7     3752.78     4215.00    618.82 o
 -14   8   7     4262.26     3988.98    694.65 o
 -12   8   7     1292.46      995.75    354.79 o
 -10   8   7       64.47      -95.05    368.24 o
  -8   8   7     1136.05     1406.12    454.38 o
  -6   8   7     1328.77      635.95    459.09 o
  -4   8   7      831.51     1185.41    474.91 o
  -2   8   7       52.07      221.00    329.57 o
   0   8   7      591.05     1042.42    337.04 o
   2   8   7     1452.05     1362.27    316.88 o
   4   8   7     1555.87     2181.93    443.54 o
   6   8   7      595.89      571.08    399.99 o
   8   8   7       77.62     -125.15    330.97 o
 -15   9   7      619.46     1243.41    589.55 o
 -13   9   7     3456.03     3469.28    458.13 o
 -11   9   7     6403.75     7563.41    652.97 o
  -9   9   7      695.36      882.59   1071.99 o
  -7   9   7        4.58     -578.83    422.42 o
  -5   9   7     1548.06     1521.33    634.50 o
  -3   9   7     2038.59     3168.31    608.22 o
  -1   9   7     6317.28     7361.22    646.78 o
   1   9   7     2019.76     2858.61    471.15 o
   3   9   7        2.58      -27.36    431.74 o
   5   9   7     3520.38     3740.93    641.75 o
   7   9   7    11547.03    15107.94   1248.08 o
 -12  10   7     1550.29     1432.42    489.78 o
 -10  10   7      865.54     1087.46    511.88 o
  -8  10   7       15.63     -333.12    469.60 o
  -6  10   7      942.20     2095.31    576.70 o
  -4  10   7       80.34      630.06    508.74 o
  -2  10   7      545.14      859.69    521.84 o
   0  10   7       11.10     -245.77    358.54 o
   2  10   7      622.85      940.61    422.06 o
   4  10   7      414.38      530.17    444.71 o
  -9  11   7     1011.61     1337.32    580.60 o
  -7  11   7       17.06      336.06    510.12 o
  -5  11   7       52.49     1241.56    564.00 o
  -3  11   7     5997.31     5958.90   1217.64 o
  -1  11   7     5188.00     5418.57    613.66 o
   1  11   7     1474.20      243.05    413.80 o
 -20   0   8     1490.22     1672.68    696.54 o
 -18   0   8     1020.68      756.26    595.14 o
 -16   0   8     4224.40     3315.89    695.01 o
 -14   0   8     9351.14     9114.25    961.62 o
 -12   0   8     9177.53    10130.26   1979.60 o
 -10   0   8     3960.06     3566.27    654.48 o
  -8   0   8       58.95      102.12    609.76 o
  -6   0   8     3946.37     3882.62    612.89 o
  -4   0   8     4549.82     3885.04    578.64 o
  -2   0   8      557.02      776.20    353.30 o
   0   0   8       50.78      209.37    325.12 o
   2   0   8     3182.23     2984.45    614.92 o
   4   0   8      435.73      803.01    699.54 o
   6   0   8     8079.15     8401.24   1290.74 o
   8   0   8    16197.08    18074.84   1978.28 o
  10   0   8     2535.38     2224.58    907.60 o
 -19   1   8      661.93      937.13    420.16 o
 -17   1   8     1927.22     1974.92    454.55 o
 -15   1   8      115.91      -10.45    361.56 o
 -13   1   8     1169.33      792.99    460.05 o
 -11   1   8        6.88     -319.19    327.34 o
  -9   1   8      231.26      223.31    336.95 o
  -7   1   8      698.82      467.53    324.17 o
  -5   1   8      554.86      248.56    309.23 o
  -3   1   8     1294.24      608.80    255.45 o
  -1   1   8     1382.22     1263.11    260.56 o
   1   1   8     1396.61     1236.47    261.76 o
   3   1   8      177.20      379.80    455.88 o
   5   1   8      716.09      579.41    498.93 o
   7   1   8      324.90      250.79    490.65 o
   9   1   8       19.28      168.09    504.16 o
 -20   2   8     3127.58     2744.50    507.39 o
 -18   2   8      577.14      431.88    398.62 o
 -16   2   8      480.96      211.94    378.99 o
 -14   2   8     5734.78     5314.59    832.38 o
 -12   2   8     5853.87     5796.00    551.54 o
 -10   2   8     5631.83     6682.55   1129.01 o
  -8   2   8      256.43      -62.42    320.39 o
  -6   2   8     5149.35     5254.69    629.43 o
  -4   2   8     1615.81     1630.67    308.23 o
  -2   2   8      877.05     1104.31    246.71 o
   0   2   8       86.61      -37.06    247.82 o
   2   2   8      594.19      399.89    238.99 o
   4   2   8     2732.27     1898.48    563.54 o
   6   2   8       85.85      -44.89    458.76 o
   8   2   8     2093.51     1335.31    559.57 o
  10   2   8     1333.14     1997.42    800.95 o
 -19   3   8     2144.39     1859.70    581.25 o
 -17   3   8     1808.18     2041.18    449.26 o
 -15   3   8     2990.70     3572.55    506.14 o
 -13   3   8       91.75      -19.84    369.58 o
 -11   3   8      674.02      395.02    373.69 o
  -9   3   8     1533.67     1573.14    392.38 o
  -7   3   8     3852.54     4264.38    656.64 o
  -5   3   8     4719.23     4573.70    411.40 o
  -3   3   8       42.20     -123.79    205.92 o
  -1   3   8     5785.07     5365.09    344.82 o
   1   3   8     6615.41     6798.07    409.83 o
   3   3   8     5460.34     5865.84    666.31 o
   5   3   8      484.76      451.14    812.38 o
   7   3   8      232.76      300.23    486.20 o
   9   3   8     6091.38     6992.06    878.08 o
 -18   4   8       82.67      562.62    413.27 o
 -16   4   8       46.07     -192.05    375.39 o
 -14   4   8        6.14     -220.35    362.15 o
 -12   4   8     2068.92     1679.71    438.75 o
 -10   4   8        4.08      -11.26    359.59 o
  -8   4   8      312.60      -22.13    334.44 o
  -6   4   8       18.29      229.76    333.54 o
  -4   4   8       25.47      241.90    274.26 o
  -2   4   8       32.30     -202.56    250.96 o
   0   4   8       86.23       63.46    218.09 o
   2   4   8       76.84      378.73    306.31 o
   4   4   8        4.69      317.47    373.85 o
   6   4   8     1656.59     1445.40    572.22 o
   8   4   8       59.59      805.40    554.54 o
 -17   5   8     3905.61     3957.69    535.51 o
 -15   5   8     3508.37     3837.86    515.64 o
 -13   5   8      584.22     1110.58    417.39 o
 -11   5   8     1730.12     1591.99    495.43 o
  -9   5   8     7629.27     8003.07    623.38 o
  -7   5   8    12238.67    13411.73    877.56 o
  -5   5   8     1669.50     1445.89    326.95 o
  -3   5   8      237.85     -233.33    181.74 o
  -1   5   8     3288.50     3692.48    336.04 o
   1   5   8    11337.72    12062.29    632.49 o
   3   5   8     6013.04     6117.10    689.04 o
   5   5   8      702.08      581.96    988.18 o
   7   5   8     1984.41     1796.56    487.72 o
 -16   6   8      272.92      523.46    409.43 o
 -14   6   8      585.42      154.77    391.66 o
 -12   6   8     1273.06      775.20    394.09 o
 -10   6   8       35.20      102.81    357.29 o
  -8   6   8       57.94       95.93    295.77 o
  -6   6   8      262.51     -188.42    288.53 o
  -4   6   8     1133.00     1538.24    324.68 o
  -2   6   8      651.21      814.92    302.59 o
   0   6   8      242.03      153.61    282.40 o
   2   6   8       19.83     -442.79    295.19 o
   4   6   8      201.53     -410.32    362.17 o
   6   6   8      444.15      325.52    417.21 o
 -15   7   8     5191.70     4668.24    670.63 o
 -13   7   8      605.10      306.59    470.10 o
 -11   7   8      754.00      558.19    479.01 o
  -9   7   8     1616.79      870.03    489.08 o
  -7   7   8     1160.95     1408.07    483.57 o
  -5   7   8      178.04     -339.74    311.46 o
  -3   7   8       95.33        9.56    264.38 o
  -1   7   8     2069.25     2270.12    578.85 o
   1   7   8     2631.32     2601.18    360.80 o
   3   7   8     4524.94     4628.93    480.96 o
   5   7   8     1345.74     1927.38    483.31 o
 -14   8   8     3228.67     4046.47    650.62 o
 -12   8   8     7050.52     7838.91    813.82 o
 -10   8   8     4447.93     4992.72    835.51 o
  -8   8   8      474.90     1197.85    605.91 o
  -6   8   8     5279.23     5621.98    815.18 o
  -4   8   8     1706.26     1156.03    464.03 o
  -2   8   8     1984.72     1092.51    369.09 o
   0   8   8      397.77      241.82    336.13 o
   2   8   8     1430.77     1149.69    420.93 o
   4   8   8     5957.15     5930.34    620.02 o
 -11   9   8      726.88     1736.72    685.86 o
  -9   9   8     1200.19      652.15    609.71 o
  -7   9   8       64.24      437.54    448.38 o
  -5   9   8       50.04     -573.39    382.26 o
  -3   9   8      820.69      671.94    431.05 o
  -1   9   8      969.08      623.19    358.43 o
   1   9   8        8.22      354.46    539.67 o
 -17   1   9     1813.87     1420.83    454.68 o
 -15   1   9     4710.42     4484.37    560.67 o
 -13   1   9     4481.92     3657.23    522.30 o
 -11   1   9      850.12     1251.04    415.40 o
  -9   1   9       32.92     -298.80    410.10 o
  -7   1   9     4707.82     4373.14    483.21 o
  -5   1   9     9300.36     9199.76    563.42 o
  -3   1   9     1633.46     1456.53    269.49 o
  -1   1   9      542.97      417.77    263.26 o
   1   1   9     3393.70     3143.92    656.34 o
   3   1   9     5463.12     6276.45    815.32 o
   5   1   9     6478.28     7547.74    901.54 o
 -16   2   9      307.49      362.75    409.15 o
 -14   2   9      345.92     -106.70    392.34 o
 -12   2   9      309.32      -75.64    371.32 o
 -10   2   9     1602.12     1307.10    414.29 o
  -8   2   9     4655.08     4152.99    492.44 o
  -6   2   9      558.46      142.16    345.41 o
  -4   2   9       52.09     -112.67    243.62 o
  -2   2   9     1402.96     1280.65    294.29 o
   0   2   9     3475.36     4077.19    514.81 o
   2   2   9      506.84      798.88    568.52 o
   4   2   9     1265.15     2561.41   1144.72 o
 -15   3   9      836.49      183.89    417.78 o
 -13   3   9     1172.89      944.05    426.41 o
 -11   3   9     1703.32     1288.80    434.45 o
  -9   3   9       74.68     -509.99    339.99 o
  -7   3   9      197.41      -25.31    345.27 o
  -5   3   9     2142.72     1755.34    354.05 o
  -3   3   9     3273.76     3543.01    354.26 o
  -1   3   9      554.59      537.61    265.24 o
   1   3   9      456.33      334.26    396.83 o
   3   3   9     1728.73     3059.15    701.42 o
   5   3   9     1039.89     1036.20    453.34 o
 -14   4   9      161.36       99.59    401.20 o
 -12   4   9     3078.41     3372.23    512.81 o
 -10   4   9    11641.86    10291.35    785.95 o
  -8   4   9     6064.70     7095.14    612.68 o
  -6   4   9     1155.13     1129.32    343.51 o
  -4   4   9      602.63      169.80    347.71 o
  -2   4   9     3599.18     4212.16    488.07 o
   0   4   9     4522.77     4704.59    496.63 o
   2   4   9      213.97      897.19    548.92 o
   4   4   9      709.21      634.11    436.69 o
 -13   5   9      111.14     -185.29    597.73 o
 -11   5   9        5.07      232.08    400.95 o
  -9   5   9       10.83      114.23    379.35 o
  -7   5   9      257.55     -301.96    299.86 o
  -5   5   9      118.21      337.83    318.92 o
  -3   5   9       37.25     -162.69    266.03 o
  -1   5   9       84.80      229.64    301.63 o
   1   5   9      633.51      638.56    433.29 o
 -12   6   9     3688.15     3448.40    534.43 o
 -10   6   9     5511.74     4892.64    573.03 o
  -8   6   9     3722.29     4751.82    470.34 o
  -6   6   9      115.86      -83.59    346.62 o
  -4   6   9       44.74      -59.85    391.92 o
  -2   6   9     2391.30     3169.88    462.38 o
   0   6   9     2766.05     4202.76   1211.59 o
  -9   7   9       42.25      513.19    542.80 o
  -7   7   9     1193.66     1281.30    516.89 o
  -5   7   9      135.94       17.47    548.27 o
  -3   7   9     2165.89     2585.01    444.86 o
 -10   0  10      778.95      646.77    793.83 o
  -8   0  10     4247.05     3774.00    732.38 o
  -6   0  10     3314.48     2784.61    533.99 o
  -4   0  10     4080.53     3501.31   1338.10 o
  -2   0  10       29.41     -552.30    376.90 o
  -9   1  10      600.06      748.90    604.63 o
  -7   1  10       57.80     -403.50    403.66 o
  -5   1  10      332.50      358.17    294.49 o
  -3   1  10      650.75      372.56    295.14 o
  -8   2  10     2619.25     3177.99    495.40 o
  -6   2  10     2897.03     2514.08    403.72 o
  -4   2  10     2010.75     1986.10    329.91 o
 
